# Supplementary material for: The C-terminal domain of TPX2 is made of alpha-helical tandem repeats
Source: BMC Struct Biol. 2016 Oct 26;16:17. doi: 10.1186/s12900-016-0070-8 (PMC5080731; doi:10.1186/s12900-016-0070-8)
Supplement: Additional file 1: — FASTA file of sequences used for Fig. 1a. (TXT 21 kb) [file 12900_2016_70_MOESM1_ESM.txt]

>Hsapiens_747 sp|Q9ULW0|TPX2_HUMAN Targeting protein for Xklp2 OS=Homo sapiens GN=TPX2 PE=1 SV=2
MSQVKSSYSYDAPSDFINFSSLDDEGDTQNIDSWFEEKANLENKLLGKNGTGGLFQGKTP
LRKANLQQAIVTPLKPVDNTYYKEAEKENLVEQSIPSNACSSLEVEAAISRKTPAQPQRR
SLRLSAQKDLEQKEKHHVKMKAKRCATPVIIDEILPSKKMKVSNNKKKPEEEGSAHQDTA
EKNASSPEKAKGRHTVPCMPPAKQKFLKSTEEQELEKSMKMQQEVVEMRKKNEEFKKLAL
AGIGQPVKKSVSQVTKSVDFHFRTDERIKQHPKNQEEYKEVNFTSELRKHPSSPARVTKG
CTIVKPFNLSQGKKRTFDETVSTYVPLAQQVEDFHKRTPNRYHLRSKKDDINLLPSKSSV
TKICRDPQTPVLQTKHRARAVTCKSTAELEAEELEKLQQYKFKARELDPRILEGGPILPK
KPPVKPPTEPIGFDLEIEKRIQERESKKKTEDEHFEFHSRPCPTKILEDVVGVPEKKVLP
ITVPKSPAFALKNRIRMPTKEDEEEDEPVVIKAQPVPHYGVPFKPQIPEARTVEICPFSF
DSRDKERQLQKEKKIKELQKGEVPKFKALPLPHFDTINLPEKKVKNVTQIEPFCLETDRR
GALKAQTWKHQLEEELRQQKEAACFKARPNTVISQEPFVPKKEKKSVAEGLSGSLVQEPF
QLATEKRAKERQELEKRMAEVEAQKAQQLEEARLQEEEQKKEELARLRRELVHKANPIRK
YQGLEIKSSDQPLTVPVSPKFSTRFHC
>Xtropicalis_709 sp|A4IH24|TPX2_XENTR Targeting protein for Xklp2 OS=Xenopus tropicalis GN=tpx2 PE=2 SV=1
MAEAQDLYTFDAPSTFINFTAFHEDHGADSWFDKVTNAENIPPDQRRLSEIPAVNAEQNG
MVEPEETSPSKETVSESAAHFSDGKSQARRSSRRMSRKHRQKLLVKMRETRLEKETAQSD
CPPTKKLKGSSTKGARTPVIRGQPRSGHGSNTSPRPKAPLTLPSTPTVLKRKNVMVKPKS
SEEQELERMQELQKEMLENLKKNEHSMKAAISGTGPSVKKSAVPITKPVDFHFKTDDRPK
RVADQPKGEEYKEVDFAAALRKHPPSPVSKAALTVPKPFNLSKGKRKHEEASEFVSTAEQ
VISFSKKTPARYHLRSRQRELEGPSPVKMVRPKLTNPKTPLLQTKQRLRPVMCKSAAELE
AEELERIQQYKFKAQELDSRILEGAQVLPRKPPVKEPTKAIGFDLEIEKRIQQREKRDEG
EEEAFTFHSRPCPSKLLTEVVGVPLKKLLPVTVPHSPSFALKNRVRLPAREEKEEEVPAI
KATAMPHYGVPFRPKLVQQRQVEVCPFSFSDQDRERLLRKEKRMEELRKEEVHKFKAQPL
PEFGHVSLPEKRVKMPTQQEPFVLEIDKRGAPRLQRWQQQVKEEQKQQKEMAVFKARPNT
VVHQEPFLPKKESRCLTATEGFELATEKRAKERQEFEKSLAEMEAQKSLLEEETRQRQEE
EEREEISHLRKELVHKAQPIRKYKAVDVKASDTPLTIPESPNFSDRFKC
>Ccanephora_787 gi|661881660|emb|CDP14820.1| unnamed protein product [Coffea canephora]
MAVAEDPNGNNTSEAYMIDEAYEFRAPKFYDFIDGETQEDMKKAELWFETACSYAPSPFMPRIKAGRSVQ
LASICDFNEGENLHKVLTPTPQSSESTATCSTAKESTLELESQIRASDVKNVNPNELKEEPTRSLTSAVC
AVELDGKESSVSAYMYLITVGGEVSTPAPPTNSGRNKSQKTDSKKQQTARKIASMLKNPPALKSKYQSQQ
SQSRSSKPASVRKDTNVKSTVETPNFAQENQAVKRQKLEGGKSRQILNVKLQNLPHKTRNGLVSSSSNLC
LSTAKTSKENRKLYVREPAIPFVSMAEMMKKFQSNTREISLPPRSSSSLSHDSAARTLQRKPKLTLTRPK
EPEFETAQRARPVRVKSSAELEEEMMAKVPKFKARPLNKKILETPTLPKLPRTTPQLPEFKEFHLETMAR
ANQNAETSTVASIESSQAFESYLRKPHLTAPKSPLLQTSLRARPPKIKSSDELEEEEVEKVPKFKARPLN
RKIFESKGELGMFCNTKRQVTMPQEFHFATDERIPPPTNVADMFDKLSINSERQQDKPIPRNTTPNPFHL
HTEERGAEKEKKLVSELLQKQWEEEWARIPKALPYPYTTDYPVIPPKPEPKPCTRPEPFELESLVRHEEE
IQREMEERQQRETEEAQMRIFKAQPILREDPIPVPEKARKPLTEVQTFNLHVDHRAVDRAEFDKKVKEKE
MMYKRYREEAESERLMEEEKALKQLRRTLVPHARPVPNFEHPFLPQKSSKQVTKPKSPRLNILKRKEKRR
MVCPVPATASSLPTQMR
>Tcacao_758 gi|590690910|ref|XP_007043638.1| Targeting protein for XKLP2, putative isoform 1 [Theobroma cacao]
MDESSGTMIDELYEFSAPRFFDFLRGESEEDTGKAELWFETALSYAPSPFMARIKAGNRSFQVESLCNFS
EADQMQKASESSEEKAPNSTSEEKAQFEPVPDKVKEDDVKPSEARVEISQIVTQIANDNKDKEKLGTVCG
QENGSALAKKVPSTVTGDKEKSKSSVQVEVEAYTPKPLMNIQKKLVSDQKKHQTAKKIASMVRNPSALKP
KNQLQGSTGTPNLAQENQAVKRQKLDGGRSRQILNVKPHNFPHKSKLGITSGSSNLCSSTAKTSNKLERK
VYVREPAAPFVSMAEMMKKFQSSTRDLSLPQSSLSHMKPIKLTRPKEPEFETAQRVRSVRVKSTAELEEE
MMAKVPKFKARPLNRKIFEAPTLPALPRSTPKPPEFQEFHFKTMERAYQDAETSSVASTEVSRQNNQWKP
HLTEPKTPVLQTSLRARPPKVKSSIELEQDELEKAPKFKARPLNKKIFESKGELGIFCNAKKQVTIPQEF
HFATNERIPPPAVTDLFEKLSLKSEPSHDPIPRNTILNPFHLQTEERGAEKERKFVMEIIEKRYEEERAR
VPKANPYPYTTDYPVIPPKPEPKHCTKPEPFQLESLVRHEEEMQREMEERQKKEKEEAQKLIFKAQPIVK
EDPIPVPEKVRKPLTQVQEFNLHVDHRAVDRAEFDQKIKEKEMMYKRYREESEAARMIEEEKALKQLRRT
MVPHARPLPKFDHPFCPQKSSKETTKPKLPNLRVLQRKERRKMMMTAAATSSPATLMR
>Ppatens_838 gi|168004684|ref|XP_001755041.1| predicted protein [Physcomitrella patens]
MAPGNLATYIERFKNYVETYVGAKKRHRMEGEVESVAVYSIIEPRYEYCAPKYYDFSYEETEEDIVLAES
WFNNAIPYEASPHASKTKSVAELITAAENSGQNSDNGAQQILAHVSPSPKQAIKQGDTNTEHQSSDLEEA
LVDLNVAREVDVVADPCTPARQHVSHGFSVAVSPIQALVTSPLPAKRLYSEAWSASATTQTQKPRTTPKR
SSAVRRSYNSKRNKAAVREANALEETRARKKQKLDGGRLKQFTSFVLDLACEVRSLEWTPNCTPSPTQYR
FPQIQVVKPSTQDEKPKNQIALTVPQEFRFCTDARAHGDHSTGKVLQRCISVQMAREASPFVSMAERVQR
FQQKTPERFHMLPATISCSQLADFEKPKLKLTRPKTPELGTMQRTRPSKMKSTAEIEEEMIANLPKFKAR
PLPKKILEAPTLPFAQKSTPQVPEFQEFHLHTMERAQQNPKHAFLMLTSSQDAQTDSAVARKERRNSAPG
GSTGSLADVRPPRLQTALRARPISVKSTEEIEAEQLAKIPKFKARPLNKRIFKSKGDLGLLRNHKRQVTM
PVEFRFQTGQRAQVRCPNLPLQDFEKLTLNREPTSEAVKPTRPPKPFHLATDDRGLAKKMKMIQEQIERD
QKEAEARIPKAQPLPYTTKSPIIPHKPTPKTCTKPVPFQLVSLSRHEEEQQRRAAERAQAERLEALLKEF
RAQPNLSNAPVFMPIRSNKPLTEIYEFKFNVDTRAVERAEFDKKVAEKQEMYKHYREEYEAARKAEEEKF
IKAMRREMVVVARPVPKFDRPFVPQRSNKEPTRPVSPKFNLKTPRTDVRSSRSCGQETPVTQRRIMMR
>Gtheta_900 gi|551660639|ref|XP_005833087.1| hypothetical protein GUITHDRAFT_108141 [Guillardia theta CCMP2712]
MSVPVYDPNFEFNAPKFHDFANPSEEEDADSWFDKVDSSGKKLLRPDKARPTEENMDTEMTEAGEVTADA
NSHPAVSEDVHMEEESCAAEAQNLEVHVNSEPEPFASNEEKKENQEANVPAPTKAHDSNVTENKDAPMQT
RQSKNMSKLTENILALAEFKANEKKLVEIASSNLAEAVVEGAWDSKSPLVKKRQSREVADDKDLHKKAVS
KASATTEEPTKKKAKMHEKDTKGSPVEMKTPSFSRFGSSRTGSVSSARRSTSAPRHRPSATPSSSCKTPS
SVFRPTAASLAKAESTKKRLMSERSVEGSASKLRPRSASKLTVPISPKLSSSSRFRRRASNSDLTSLSQS
SIRSERSSSSIKSSSSYTPSRLTVPKSPKLSHRSSSRPKKEVDSDTRQMEEAQAAIENMKKRRKMGEARL
KGMLQPKGEAGGMAIRSTKGLTVPVSPNLRTSLRERSVSDCDTSDAEVPLGERLRQHEKSTRVHTKKTSP
KSNMPLKLTEPKTPEFSSFRRSTRHVKSQAEREEEELEEMKRKQFKARPLNDKILSSCGDLGVPKVQKKA
LTTPCGPRLRSEDRAMRSRSSSLDSLSSLSTESLGSSFKARPVPKAVRAAPKPSATPRQERKLTIPTSPN
LATRCRVRNQSMSASSDDEKWSFKAQPVPDMNRKFVPKHDHVNLTEPEPFHLSTEDRHRMHEEQMKRRME
EEEKKQRESRVFKANPVRSASELNKIGVGSVEKKSLTEPKPFNLRSETRHEHFSQMWEMQVEKDLENERA
KFSSFTARAVPKTVTDSSKVFTPRRASKPLTEVREFDLNVDRRGEMRKEFEKRRADKEAMMEAEKREEER
RRQEEEQRELKELRQSMTIKARPVPESVYTAVQEIQRSTKPLTEPISPHFRTDMRLRSRV
>Bdendrobatidis_778 gi|575483720|ref|XP_006681154.1| hypothetical protein BATDEDRAFT_35776 [Batrachochytrium dendrobatidis JAM81]
MLCTDNCPIVDEDISESTTKELNIPSDSCKVEVNNSVESDCVELAEGDNVFNSTLEQQNNCEVFLDKSND
DLYEFNAPKFHDFTATPDLDNNDEADKWFDVRETSIGVDNNDSDTDDIPHFLDGNDFATKVSTTLSEVHQ
NPTSTVSLESKHEQTAVVQKLSEQTISPAALSPEPPIQLSEKSAHFLSESEATNLVLEPHANINELIPDS
DLLAAKSVELETSIVQQCPNPLDKDEDFVTHSSFMSSPEKNDTVDKKPMGLEETTPKSPIARRTRSSLGR
SSFSSSLSSSAASGWLKPRVCTQDNVSESNQYRMKLRNAKDFNCTVNTRINGSTIKSKEPGYLHNTKSNA
LRKTNIKSACVTKKVAKKNPRDLTIPKPFSLHSRVTQTARSSASPASPYVSLAVKVQKFQSKTPDRFRTK
AVKLPARNRDYSKLTQPKSPFLTTRIRAKPFKNISTQEQIEEEQLANCEKFKAKPINPRILAAKQPLGVP
AAQKLPLTVPMSPAITKPRPTRTRKRSPAKIIKANPIPDLDNPFVPSLEHRKIEPVNFSLPGDPISKRKH
QEFIEAVEQENAQLHSSRQFHAQPILSDKTHSLPYISPPQLTQPRPFALHTDTRGALHRRDLEKQLAQSA
EEEERQRQFHANPVPDLHPFVPKKSSLPLTEIQEIVLHTDIRAEERGAYEDQRRQREQEEAQVLAQQDTL
RKKRDQQEIRQLRQRQTHRAQPIRHFNSVQILPSSKKLTEPYSPAIGNKRKASKKMATSSLTMASSVFDE
HQNPMVDD
>Mtruncatula_747 gi|657388860|gb|KEH30702.1| targeting protein for Xklp2 protein [Medicago truncatula]
MAVEEGTGGGGTTIIDEIYEFCAPRFFDFLKGESDDDVRRAELWFHTALSYAPSPFMPKIKAGRSITVDT
LCDFSEADNMPKVEDSVLESNTRPQSITSKVKEDDRAKEEKVTIVPHMNSTTKKEDAPCCEAEENSSTSL
EDGVGKKMSKGEILNTATSTRGASVEVGKDACTPKPALRKSVNATSTNSKKQQNSKKVSTNTKTRLQSGA
SKSAAGTLHFTQENQAIKRQKLEGGKTRQILNLKPQTLPHDKSKLGYSSSTSKTQKEDRKVYVRDTPKTP
AAPFKSMAEMMKKFESSTRDLPLPNTLSHTKPKLTLTKPKSPEFETNQRVRPARVKSAAELEEEMMAKMP
KFKARTLNKKILQTSTLPPMPRSTPQPPEFKEFHLETLARAHQNTDSASKASSEVSHKENSSKPHLTEPK
PPLLQTSLRARPPTVKSSLEIEQEELEKIPKFKARPLNKKIFESKGDIGLFCHMKKHVTEPQEFHFATSE
RFPPPTAVADLFDKLSLKSEPARNTIPRTTTPNPFHLHTEERGAEKEKKLYMELLQKELEEEATRVPKAN
PYPYTTDYPVIPPKPEPKQCTKPEPFQLESLVRHEEEMQREQEERLRMERQEAQMRKFKAQPVLKEDPIP
VPEKVRKPLTQVQEFDLHLNHRAVDRAQFDQKIKEKEVVYKRYREESEAARMIEEEKALKQMRRTMVPHA
RPVPNFNNPFCPQKTSKTTKPKSPNLRVLQRRRFNGSTTSSPATSMR
>Athaliana_790 gi|334182277|ref|NP_001184902.1| protein TPX2 [Arabidopsis thaliana]
MEATAEESVSTLVTTMVDETYEFLAPRWFDFVNGETEDESRRAELWFQSALSCAPSPSVPRIKARRSFKV
EAMCNFNEAEEETLKDKEPLEPVVPIVSLQSQPSQAKKAEVAPSKASTVKPSRISSKDAEVNNKTVDASD
PTTEPIEDKENIAPACTPKPPMQFSLGAKSVDLKKQQTARKIASLLKNPSTLRPKNQSQAKGSHQKSVKG
ETNLNNIASTTNLIQENQAIKRQKLDDGKSRQILNPKPATLLHKTRNGLVNTGFNLCPSVTKHTPKENRK
VYVREQIAPFVSTAELMKKFQTSTRDLFVQNRPKLTLTRPKEPEFVTSQRARPLRVKSSAELEEEMLAKI
PKFKARPVNKKILAAPALPAPQRSTPHLPEFQEFHLQTMARANQHAETSSIASTEVSKQHNDQKHHLTEP
KSPVLQTMLRARPTIAKTTAELEQEELEKAPKFKAKPLNKKIFESKGEMGIFCNTKKHITIPQEFHFATD
ERISRPESVLDIFDKLSLNSESCHEKPLPRNTAPNPFNLKTEERGAEKEKKFYMELMYKKLGDVKARVPK
ANPYPYTTDYPVVPPKPEPKQCTQPEPFQLESLVRHEEEMRREREERRRMETEEAQKRLFKAQPVIKEDP
IPVPEKVRMPLTEIQEFNLHVEHRAVERADFDHKIKEKENQYKRYREESEAAKMVEEERALKQMRKTMVP
HARPVPNFNKPFLPQKSNKGTTKAKSPNLRVIKRTERRTMMARPTISAATSASAVHCLMYPGSSFNKLKK
KTVLTNIVHCLMYPDSSLLN
>Eguttata_725 gi|604343156|gb|EYU42139.1| hypothetical protein MIMGU_mgv1a002029mg [Erythranthe guttata]
MIDRAYEFSAPRFYDFMCTETDEDVRKAELWFEDARPHAPSPFMPRIKATRTVQQQILCNFGEDEQTHKA
SESSEKETTVTNSAEESAPKSLTKSTLVSPHFGRLNKLELFRSVGKDDSNITLVLPEVCCTPAPQKQNEN
KRVQTAKKIASILRNPSAINSKKQLPKSQVKSTKPASVRRDPNAKNIVGTPSFAHENHAIKRQKLDGGKT
RQILTINKPLNLPHKTRSGILSNTSNVCPSNAKTSKADRKMYVREPAAAPFVSTAEMMRKFQSGTRERKL
TLTRPKTPEFETSQRVRSVKIKSSAELEEEIMAKMPKFKARPLNKKIFEGPTLPPLPRSTPHAPEFKEFH
LETMTRANQNAEVSTVASTESTEVQSHQWKPQLTAPKSPHLQTSLRARPPRIKSSDELEKEELENIPHFK
ARPLNKKIFESKGEMGMFCNMKKQVTVPQEFHFAIDKRIPPPTAAVLDLFDKLSICSESHQEKPLPRNTT
PNPFHLHTEERGAEKEKRLVEELLQKQLEEENARIPKACPYPYTTDYPVIPPKPEPKPCTKPEPFQLESL
LRHEEETQREMEERLRMEMEEAEMRIFKAQPILKEDPIPVPEKQRKPLTEVQEFNLHVDHRAADRAEFDK
KIKEKETVYKRYREEAESAKMMEEEKALKQLRRTLVPHARPVPNFNHPFLPQKSGKEVTKAKSPKLHVNR
RKEKRRIVFPPTVATATSAAASHMR
>Adorsata_677 gi|572258453|ref|XP_006607604.1| PREDICTED: uncharacterized protein PFB0765w-like [Apis dorsata]
MMDNCCAPQWADFTHSPQVPSDSYFEVEHEVHKPQIYLKSTTYSNSSLSCLNENKNDQSITEVKFDDSLE
TESPARNSVAYFIPYDNKKHSVGKKNENESKKSLKNFTLDERSNKIHQTWNIPITELTSAFKVMKSKHTA
TRTIPEKIKNNYLSESKHIIHKSKDVQDNDIMKKNNSQINFTKIEEKPMKSKIEKNIFPKKQSNTSMKQC
SLGKSQSRVLTCQYRRTSLIKCRKRSNQFVSLAEAILKFQNGTPQRFRTLSNKDLKPTQLMKLKRSPLKL
TYPISPALRCKQRIRQTKILNPEKREMLMLEEMKKYKIKANPVPINILKNSSILKKVDKKSATITEKVTE
KFNQTQSKKTRHTTNSQLNLQEQKKIIPIVRSMSASNIVKKENTCIESTVESTKLKRLNFETRNKEFQKK
KEEKLKNLQIQETNSIKTEFHAKPAPKFLKSNPIKEQNTKKRIVVPCPFSFEERNKSLANKKKELVKQLQ
EQNQKSRVFHANPVPNFKPVVIHGLSKENLHSKEKYNSKQLEERQTKNCNDQENKQPNIMNVTIDCIDTK
KKQIKQHVNHLIKPIIKNEKSNNDQKKTSKFELNEKKEIQESEFDKKLSKKKEELKAKKLEEEKNKLLKE
KLERAELRKMTEVKARPMPVYKSLIAKSTKLPPNPQTPARTKTKSVS
>Amellifera_680 gi|328783738|ref|XP_003250338.1| PREDICTED: uncharacterized protein PFB0765w-like [Apis mellifera]
MMDNCCAPQWADFTHSPQVPSDNYFEVEHEVHKPQIYLKSTTYSNSSLSCLNENKNDQSITEMKFDDSLE
TESPARNSVAYFIPYDNKKHSVGKKNENESKKSLKNFTLDERSNKIHQTWNIPITELTSAFKVIKSKHTA
TRTMPEKIKKNIYSESKHIIHKSKDVQDNDIMKKNNSQINFTKIEEKPMKSKIEKNIFPKKQSNTSMKRC
SLGKSQSRVLTCQYRRTSLIKCRKRSNQFVSLAEAILKFQNGTPQRFRTLSNKDLKPSQLMKLKRSPLKL
TYPISPALRCKQRIRQTKILNPEKREMLMLEEMKKYKIKANPIPVNILKNSSILKKVDKKSATITEKVTE
KFNQNQSKKTRHTTNSQLNLQEQKKILPIVRSMSASNIVKKENTCIESTVESTKLKRLNFETRNKEFQKK
KEEKLKNLQIQETNSIKTEFHAKPAPKFLKSTNPIKEQNTKKRIVVPCPFSFEERNKSLANKKKELVKQL
QEQNQKSRVFHANPVPNFKPVVIHGLSKENLHSKEKYNSKQLEEKQTKNCNDQENKQPNIMNVTIDCIDT
KKKQIKKHVNHQMKPITKNEKSNNDQKKTNKFELNEKKETQERNEFDKKISKKKEELKAKKLEEEKNKLL
KEKLERAELRKMAEVKARPMPVYKSLIVAKSTKLPANPQTPARTKTKSVS
>Nvitripennis_762 gi|645037072|ref|XP_008217160.1| PREDICTED: targeting protein for Xklp2 homolog isoform X2 [Nasonia vitripennis]
MEDLDAPQWADFIAPSPQIPLDDYFLHRHLKHEYREKLDSLDTESPNIAIKKLNQSKIPLSDTSSSSENI
LQKTPVRKMVSKGPKSSSARKNVKETTTYENVLTEAMNNLQLSFKKMPNEKSFNKSCLIDSPAFKTPSKR
VTRSMCAQSVNTPRCNLEESYYASPENEKLASPENGSDLESHEENKENVEHAESRESTEDSPLYETSQIN
LEVTATSTEHEISHEKSEPESEPQPLANDSKIANKGKDKESSSSQQNSSKQLPKSRVVTAFSSQPTGPGS
GSKKKVATLTGNAWHRQVKRRMSITNQRRMSVSKAPSAATKYVSMAEAVTKFQRATPQRFRSTNVKSTRT
EQLRRMSLKLTRAHSPTLMSKNRNRPVTALSREEQEKLEVEKMRQNQIKANPVRKDILQRPAPLKKVEKK
MVTNPEPFHLTKTKKEQFPPPKQGQEIKRVNSFNKKTVPSIVNDDKGFIVKDEEVMGFGIPLEPCKTKKK
NTKVQPFSFEARNKELEMKKQERLKKMQESEHQKNKAEFHARPVPSAVKTPANKQASKNDSVKKTKITIT
RSVSFESKIKLLQQKKEEKIKQMLEEEKKARTFKAQKVPEFKPVLVRGRSRDNLLKRSNENLASKSHNTS
DTPKKTTPPTTTTVENQENRSQGAVPKIMAPKCKLSQKSVAVLSELNTDIRAKQRKEFDDQLKKKEMEEE
EMRRREEDDRISKEKAQNLELRKMAEVKARPMPVYKPLQILKSKKPVTDPQSPAWARKKSTQ
>Bimpatiens_713 gi|350402217|ref|XP_003486408.1| PREDICTED: targeting protein for Xklp2-B-like [Bombus impatiens]
MNSNFFDMMENCCAPQWADFTCSPQVCCDSYFEKEHEVHDPQILSKSTIDSTPSSSRTQESRTEQSVNET
KFDDSLEPQTPAHCNIAYFIPHENKMHSIEKVKEDDQLDRAMKDLKLDERSSKIHQTWNISITDLTAEFK
VSMANHKIKKDMPERIKQRMLQAKNTILGKSSLKDVQANNMEKKSTLQTAFAKNKDKLVIKSKVDTSAKD
NLSEKRLSYKIVSLSKRESNLFNKKRHSLGKSQPKVLTCQYGITKMMKNRKRSNQFVSLAEAISKFQNGT
PQRFRTLSNKDMKPGPLMKLKQLPMKLTYPVSPALRCKQRRRRGNILSQQEREELEFEEMKKHQIKANPV
PINILKGRSVLKKMPKKPTTVTEEFHLTQSKRIRHTAGPSLNLQQNTNAKEHKKIVPITPSTSSSSVSSK
KGNLCVEVVADDTKDTKFNSNTRNKEFQIKKEEKLKNCHTQEVNKVKTEFHARPAPKFLKPTNTVKEQSS
KRRTIATCPFSFEERNKFLAKKKEELIKQLEEQDKKARVFHANPVPSFKPVVIHGLSKDNIRSKDKVSGS
KELGTRQIKSYSNQENKQPNIMNNTLTDISTRKKVTINRTSTSLIDTKNKKLNNVQNKVGKVELNTMKRA
QKRNEFDDKIKKREQEFGAKKMQEEKNKLLKEKMERAELRKMAEVKARPMPVYKPINIVKSTKPITNPQS
PALGIRNKAKAVS
>Bterrestris_715 gi|340727150|ref|XP_003401913.1| PREDICTED: targeting protein for Xklp2-like [Bombus terrestris]
MNSNFFDMMDNCCAPQWADFTRSPQVCCDSYFEKEHEVHDPQILLKSSINSTSSSSYTQESKTEQSVDET
KFDDSLEPETSAHYSIAYFIPHENKMHSVEKIKEDHQLDRAMEDLKLDERSSKIHQTWNISITDLAAEFK
VSMANHKIKKAVPERIKQRMLQAKNTVFGKSSLKDVQANDMEKKSALQTAFAKNEDKLVTKSKVNTSTSA
KNNLSEKRLSYKIVSLSKRESNLFNKKRHSLGKSQPKVLTCQYRITRMIKNRKRSNQFVSLAEAISKFQN
GTPQRFRTLSNKDMNPGPLMKLKRSPLKLTYPVSPALRCKQRTRRGNILSQQEREELEVKEMKKHQIKAN
PVPINILKGRSVLKKVPKKPTTVTEEFHLTQSKRIRHTAGPSLNLQQNTNAKEQKKVVPITRSTSSSTVS
SKKENPCVEVVAANTKDTKFNFNTRNKEFQIRKEEKLKNLHIQEVNKVKTEFHAKPAPKFLKPTNTVKEQ
SSKRRTVATCPFSFEERNKFLAKKKEEFIKQLEEQDKKVRVFHANPVPSFKPVVIHGLSKDNIRSKDKVC
GSKELGTRQIKSYSNQENKQPNIMNNTLTDISTRKKETVNRTSTSLIDTKNKKLNNVQNKVDKVELNTMK
RVQKRNEFDDKIKKREQEFGAKKIQEEKNKLLKEKMERAELRKMAEVKARPMPVYKPINIVKSTKPITNP
QSPALGIRNKAKAVS
>Mrotundata_676 gi|383854044|ref|XP_003702532.1| PREDICTED: targeting protein for Xklp2-A-like [Megachile rotundata]
MMDNCCAPQWADLTRSPQVLSDNYFEVEHEVHKPLINFQSPPQLSVSHSKKSVTEVSVSETNFEDSLEPV
KDTCTNVAFFIPHTNKKQMDEEKDLNSTSVSLKPDKKPNKNHQVWTISTTELTSTYKKSMKNNVQSTALT
KDKSDLKSNRDSKCTESNDPVERLSGKMLSFQKRQFNTFKGKRRSLSKPYPRVLTCQYRRQSLMKYKRCS
NQFISLAEAVSKFQNGTPQRFRTISNKNLKAGFLMKLKQHPLKLTHPISPPLRSKRRARAPTILNQQERE
NLELEEMKKHQIKANPVPVNILKAPCVLKKVAKKPPTVTEEFRLTQNRKTRHTIGSHLNSQSATHNKENN
CKNSAPITRSTSATNVAVKKDNACTGASSKDVKHATNTLPSSFITRNKQYEMKKEEKLKNLHVQETNKIK
TEFHARPAPKFTKITNTVKEQSEKKRIVPCPFSFAERDKSLAKKKEELVKNMQGQNKEIPAFHANPAPIF
KPVLVHGLSKENIQGKEKGTSNLKKLITKQTKSCVDQENKQPNVITTTTSVNAKKKDVKQYVHESDKKQA
INTIKRSSAVHVKNEKPKIIQRTKFELNTDKRAKERNEFDEKLKKKEQELKAKKEEEEKSKLLKEKMERA
ELRKMTEIKAKPMPVYKPLNILKSTKLPVSPRGPACANRNKLRSVS
>Cfloridanus_769 gi|307181326|gb|EFN68960.1| Targeting protein for Xklp2 [Camponotus floridanus]
MADYCNIRAPQWIDFTQNCSPMQVQDFFEKEHTIHERIEEPCNSTAETMENTQSITIVDMSCVNPQAQAD
LDIIKSTPVKVISPKYHKETVIAEGTYDQVFNDAMRKLELCKKMSKTRDALNKSTQEPKIFKTPNMPKLT
KSSRSVGSILNKNNQSNQDFTKVNKTNSYMKKLSIKQSLFGQDKNSAENNTFKKSNNSDNTENENKQCNK
EDNKDNKECEEENSKESKEEDSKECEKEDSEKGKESNDEKQNEEDKKLQDGQIECTDDNENKKAENSQDD
INEKNNRTQSKHVAVLTWQNHRRNMYKRRTSVNKQYVGLAEAVSRFQTETPKRFRTKSNKDNTISPSFLT
SKLTLNRIKPTIPISPALTTKTRARPTTVLSQEEREMLEVEKMKKYRIKANPIPSNVLRGPRATTKVNNL
TRKSMVTTNTSSSIQPNEKAKSLSQSKSPHRDKMPSGLKNTIPNVIVSNSEGIIVEHEAMAFFGVPKNLT
KNVTRIVPFSFEARNKDMQMKKEQRLKNLQEASKAKAEFHARPAPNFSKPSTSSSTRSSTPSIKQQQNAK
KLVMPCPFSFEERNKKLSEKKEQLVKQVLEEGKRRVFRANPAPVFKPVMIRGRSKEHISVKNKTMKIESE
HNAEYKCENQENKEPNEIDSYKTEDENTQRAAKSSACNDDKLPLKALPLELNTDKRAMKRREFDEKLKHK
EVEEELKRQEQEKNRLEHEKHLKAELRKLAEVKARPMPKYKPLTTIKSTKPLTNPQSPAFVSKLRSKQV
>Aechinatior_729 gi|332029995|gb|EGI69820.1| Targeting protein for Xklp2 [Acromyrmex echinatior]
MEDLDLQAPQWVDFTETHSPMRMQDFFEKSHAIHERIEDFCDSTSENIENIQLTSNTNVICTSTEAQADL
EIIKSTPIKIASPKNGNNVELGETTTTYDQVLSDAMRQLDLCKMPLKKTREALNKTTQESTVFKTPNMSK
IIKPSKMVNCRSVPNKYIQSEQDSVQKSTKVNKNICISGTNMSENAKETSVSHALFKPENHNENNVVEDF
KDKQEKQGEEKDNKEYNEKHEKDIEKCNEAYNKEHNEEDDKERQNESKGSSDNKKTKEENSQDDVDATIE
SGNRTHSSNKHSVLTWYNHRRSLQKRRTSVNKKYVSLAEAVSRFQNETPKRFHTRSKVNNTTGMPMSKTL
QNRLKPTIPISPALVSKNRSRPVTVLSREEREKLEMEEMKKHQIKANPIPPNVLRGSRVMKKPTVIVHNS
TESNGKVHGPKNVTKLLVTDPSGLIVEHEEISFFGVPKDIDATKNVTRIIPFSFEARNKDLQIKKEQRLK
DLQEASKTKTEFHARPVPNFSKPPTPPAKQQQQNRTKKSILPCPFSFDNRDKKMSERKEDLVKQLLEKDK
QARVFRANPVPVFKPVMVRGRSKENLSAKSKNVKIVSEQAEDQENKAPNIDSLKAERKNVEKANSTVDKQ
KAPLKAYPLKLNTDKRAKERYEFNEKMRRKEMEEETKRQEAEKKRLESEKLMKVELRKLTEVKARPMPMY
KSPVILKATKKLTNPQSPAFASKLKSKQT
>Cbiroi_768 gi|607368237|gb|EZA62351.1| Targeting protein for Xklp2 [Cerapachys biroi]
MGDYHAPQWIDFIENCSPQPPIKDFFDTVHSVHERPLNDSAAENAENVQPAGSQNNIPALRSTVSTKAQE
DLNIIRSTPVKVISPKHRNNKETVVGETTYEQVLSDAMKKLELCKKPLRASRDVLNKVTTQHADTFKTPR
MPITKSSRSVGYHSASTRLNVPHGQNSAPRAVKVNRNTPLRGTPVNPKRASVSCSLFKEDKGDVKHGTSK
RPNDPVDEPKNDKKASEKHEEENHEKHEKDDNNEYNEEGEQERGNQEDATASQDDSEECGQDNVDAKTEK
HNETQPTKRLGVLTWQNRRRSLHKRRSGPANNQYVSLAEAVSRFQTETPKRFRTRSTKENHAAGMTMNVS
KLVQNRLKPTIPISPALMSKNRTRAVTVLSQEEREKQQMEEIKKHPIKANPIPRAVLQGPRMKVAGTTKK
QATTKTASSFSQLSKKSRATLPSSFQLKATSLHHDKATSAAGPKNTVTKVLVTDPTGIIVEQEEITFFGV
PKDTGATKGVTRIVPFSFEARNKDLQMKREQRLKSLQEASKTKVGFQARPAPNFSKAPTSTGKQQQILKK
SNSVLPCPFSFEERDKKLPKRKEQLEKTLLDEDKRARVFRANPAPVFKPVLVRGRSREHLSIRDKSARTA
DKECEDQENREPNVDTESTSMQKTMSLPCIDKTPLMEKREENARALPIELHSDKRAKERREFDEKVKRKE
MEDVLKHEEENRKQVEQEKRIKAELRKLTEVKARPMPVYKPMVIEKATKQLTEPQSPAFAHKLRRKQT
>Hsaltator_763 gi|307199489|gb|EFN80102.1| Targeting protein for Xklp2 [Harpegnathos saltator]
MDSFIAPQWMDFTESISPQIPMKDYFDKEHAIHGRIVELGDLPMENAENISTNILCVSKEAQQDQDIIKN
APVIVVSSKYRKKTDKTETGQITYDDVLTDAMEKLKLCKKPLKSKDMLSKTIQDPTFKTPNMFTTKSSRS
VGYRSVPNKSVQCNTARRSVRTDKDVCTLEKNNDITPCKTKVSTSSLCEQDKASVKDDILEKADVQINDH
ENEGEEYTVKEYTEEHEQNKGEDQIASHDKEEQMDNDKEEQNDVDAIIGKHSHAQSHKSRTSVLTWKNGR
RSLNKHRGSNRFVSLAEAVLRFQNDIPKRFRTKSNKDPLGTSQNPSLKSSLHHRLKPTIPISPALTSKNR
IRGVTVLSQEEREKLEMKEMKKHQIKANPVPLSVLRGPARPVSKAVAKKPTLANVAENSSSASMTQHPEK
TATNISARLKNSATLHHDKMSMKNTVTKVLVTDPTGIIVEYEKIPYFGVPKDGTARSVTRVVPFSFEARN
KDLQMKKEQRLKSLQEASKAKTEFHARPMPNISKPPLTTPLPAIKQQKEKRKTMMQQCPFSFEERDKNLS
KKKEELAKQMLKEDKQMRMFHAKPAPIFKPVMVRGISKEYLSMKEITKTEKEHMMDKYDDQENEKPNIVS
TEKTQESKCMQKTKKRIACITVDKHNVKDKRPEENTIKTTLPLELNTDKRAKERREFDEKMKRKEMEEET
KREEEKKRQQENEKQMRAEQRKLMEVKARPMPTYKSLIITKAAKPLTEPQSPALSNKYRSKQP
>Sinvicta_757 gi|322799746|gb|EFZ20951.1| hypothetical protein SINV_00234, partial [Solenopsis invicta]
MEDHFDVCAPQYVDFITTCSPARIPDFFEQMHDMHEPLEKFTSINTENAQLENETDDIKAQAELDVVKST
PVKVISPKCRNNKEVVEETTYEEVISDAMKKLELCKKPFKTREALNKTVTQEPVVFKTPNMSKIAKSSRS
VGCRSVPNKCVPHQQNLPRSTKVNRNICTQNNDTSANMKRPLVNQALFKQDKNESKNNTFKGPNNVVDNS
QAKEQNKQENEEYNEKNNEEHVKDAKKCNKIDNNEHNVEVEELKDEPEESTDNKKIKKENDQDDVDATVE
DKKDNRQSSNKHTVLTWCNHRPSLQKRRLSGSKKYVSLAEAVSRFQNDTPERFRTRSKANMTMPLNMSKL
MQNRLKPTIPISPALISKNRARPVTVLSQEEREKLEIEEMKKYQIKANPIPPNVLRGSRKTIGFVRKSMA
VAHKPVTKSNENVSITNSIQPKNPPPHRDKVLPDSKNMVTKVLVTDPAGIIVKREEITFLGVPNNNGITK
NVTRIVPFSFEARNKDMQIKKEQRLKCLQEANEAKPEFHARPVPNFSKPPTPPAKQQQQQQQQNKNKKIL
LPCPFSFDNRDKKVFEKKEQLVKQVLEEDKRARVFRANPAPIFKPVMVRGRSKEHLLTKDKNTKNERAED
QENREPNIDSSKTQSENKEKTKNTIDKQKAPLKAYPLTLNTDKRAKERYEFNEKLRRKEMEEEAKRQEAE
KQRLESEKMMQTKLRKLAEVKAKPMPIYKSPMVVKATKPLTDPQSPAFASKLRSKQT
>Tcinnabarina_818 gi|691791020|emb|CDO73411.1| hypothetical protein BN946_scf185013.g45 [Trametes cinnabarina]
MGDISLRHIPDLSDASGIADFSDASFQIPRAVGNTDDLLLADDTMDFFNGANDTLSTPAPPHRPTELPPL
TLAELTPRSKPARTAPIRSSFRPRPGVATPFKAVVTKELTTALSEDLSPFRQRDPSFQIPSSQVHGEDLL
MSNDAADFLGQEDPSLDVVPSRAPNPLTLSQLTPGPSMRMRLVPSVSPQSSASPTALVRIDHCERAPTEI
SEKNSTVMNASDLPAIPLYPTTSESTHDRQANQSPVARPTDKGKIKEPQKTTLAAKQKGLSGGDKAKRKR
VTPAAAVSNPAKLKPLTASIARRVSNAGRKPVPGVRRRPLQAEPLFRSTAGTRGRRAENTAQSASFKVRT
SVKAAQGGGLADTLLSFGQKLMASSASPEHCGEERTPLGNEGATVIETVDRERPLSTHQSDALLSGPTEQ
KVVPDSSYLTLSQLSPRKTGFDGDESSSIAASRLGIEEQAPAEDLHQRTARTQVSEVERPPSPMRSSIKR
PGPPTDEQDAHRRKRSKTTTESSAPASSKECALRKPALQPSRARNAPAATSNAGALRGRRVVSASASSAN
LHVKTAVETRKPVASGARSVSHFAPGREDEDAKKVEAPGSGKILSNNRGGRALSASGGERSRDACSTTQE
DGPEAEEHQLQKRRDGHPSIRGTSTADRPSANLPSAKPTRPVEFQFATSTRIDSRRADLAQSGSSGESNA
ASLRRSKALTVHPIPDFKALHAMQESLLAQRKAEIVPVVPQPIPFQTEVRAHEREKFEEARRAREAELER
QREERRRQQELEEEREIKELRRRAVPKANEVPEWYAFAPKKSKTGTGK
>Rirregularis_440 gi|595479463|gb|EXX68417.1| hypothetical protein RirG_105280 [Rhizophagus irregularis DAOM 197198w]
MDATNFNNDKPEVVEKFEYMEDVSRVMSVTSSTRSPQTKNYLANKCGGIQKRAFVPTVPKPFKFYTESWA
NNSCNKENSPKSPFIPLALSVQQFLDNPTRFDAKSDKVRSNTLTEPKSPYLRTKYRSKPTTILPTEERKI
REMRGYRFKANPLDRKILENRNFGIPKVQKPKLTEPYSPAITKPKPPRPKSPSPPRVIKANPVPDYKEPY
RPVLEHRLIELPVFNLPGEEISKRKSQEIEERIRQEKERMEKMREFKAQPLLTGSPDCLPTRPYHPPTHP
KPFALLTNDRGEKYQREFYEKVRKEQEYIKESRFHAQPLPNFEPKIPRKPECPPPTEPIGFFFFTDTRME
ERHIYDEHRRFREKEAEEQRIAKIMEEEVRSAEEIHRLRADLVHHAQPIRYYTPINIQPSDKKSTRPISP
MIGEKRRKYMQMLDNYEGRP
>Dsqualens_823 gi|597970569|ref|XP_007360713.1| hypothetical protein DICSQDRAFT_123697 [Dichomitus squalens LYAD-421 SS1]
MGELSLRHIPDLSDASGIGEFSDSSFQIPAAARHADDLLLADDTMDFFSNENHTLSTPAPSKPPVQPPLT
LAELTPRSKPVRAAATRSSLRPRPGVATPYRANIAQGLSAALSEDLSPFRKHDPSFEIPPPQTHDDDDLL
MADDGHQFLSEEQSSLDATPPRAPGSTTGPSTGVTPSDAPPYAVLVEPLPSVQNIPTELVPRSPQSMADV
YIVDPASLATVSGIPNMPESIPAVKIEDNPHDPSKKGKGKALSRVNATVRQKMAPGGDKAKRKRVLIIPN
RTYGFGGSWIRFLIGSPGSSGSVAATNGHANPHAAPADVKPFRSGGLADTLMSYGQKLMSTTQSSHDALA
EHCEDAADTVEDGIPPVPETTVSATSALSPNADDGPVAHDMAHPASEQQHARAVLDRDYLTLSQLSPRKA
EAAIASSTTLASLNTNEALVPVLDQPIPPAASSERQESSPSPMRTSIKRAASPADELSVHQRKRGKTVPN
DMEPSSGDLRSRRPALQPSRSKNVPAGAPLGSGPTSRTRRVVSGTAKSTTGGVASADRATQPTETTCKPG
LKSSRSQTVPGGEGLANPTVQTTARSMASTTLKKSNRNAAPSSSNNGSRSRNFTVPQREGVPDGEERMTD
GLESGRLTSASVDRPSTNLPPAKTTKSQEFTFTTSTRMRTRSRTTAEQTDKSTGHSSSGSTSTSTSVNGN
SHSQSSLKGSRAPIPDFKSLHAMRESVLARRRAEVHPTVPVGFAFATDTRAAEREKFEEARRARERELER
QAEERRRQRELEEEAEIRELRRRAVPRANEVPEWYAFAPKKAKPADAAGGSGS
>Tversicolor_814 gi|636602489|ref|XP_008032379.1| hypothetical protein TRAVEDRAFT_55379 [Trametes versicolor FP-101664 SS1]
MGDLSLRHIPDLSDASAIADFSDASFQIPRAADDFLLADDTIDFFNGADDTLATPAPPSRPAPQPPLTLA
ELTPRSKPVRAMPVRSSLRPRPGIATPHKAAVVNKLSAALAEDLSPFRHQDPSFQIPPQQTDLEDLLMAD
EGSNFFQGEEPSQDSVPLRARSPLTLSQLSPGPQKRMPLPSPTSPDGPSSIIRPSYSVIANDDGRLADAY
ERNTADIQPPASTVANLIPVIAEVLSAGPADRLAVERPAEKGIVKGPPKTNHAKEQKKLPGGDKAKRKKV
TPVAAVTKPAKLKPLTASIARRISLGGKKTVPGMRRRPLQAPPAAAATRGISVRRVDGAAQSASSAVLTD
VKPPRVGGALADTLLSFGQRLMASTARIEVGEDALLVNDAPSCALPETDVPAPTATTQHPAGWLNEGGDS
EAIAGPSSRVSPRGSGIGAASATLASGSLSPAGAPADVLDQHATEPQVSETRRSPSPMRRSIKRAGSPAC
EPPAQQRKRSKTTSGPSAPLASKEPLPRKPALQPSRSRNGAAAAASNGARARRVVSASASTANLGAKTDG
ARQPAVAPLKPLSHSGPGNTVDGGKPKVPFGGEIVDSKSGAHVPTSSRGGKSRGTVQSQKENLTDAKERQ
THERRDGLGQTSSSTRGIASADRQPTSSSSAKPTKPMEFQFATSMRGEARRADLEKSASSSGSSHTMSLR
QSKAYAAHPIPDFKALHAMQQSMLAQRKAEIAPVVPLQIELSTEARAREREQFEEARRAREAELERQREE
RRRQQELEEEQEIKELRKRAVPKANEVPEWYALAPKKSKAGTGN
