# Supplementary material for: The C-terminal domain of TPX2 is made of alpha-helical tandem repeats
Source: BMC Struct Biol. 2016 Oct 26;16:17. doi: 10.1186/s12900-016-0070-8 (PMC5080731; doi:10.1186/s12900-016-0070-8)
Supplement: Additional file 2: — FASTA file of sequences used for Fig. 1a. (TXT 5 kb) [file 12900_2016_70_MOESM2_ESM.txt]

>Dmelanogaster1_266 tr|Q9VK65|Q9VK65_DROME CG5781 OS=Drosophila melanogaster GN=CG5781-RA PE=2 SV=1
MTITNWFNWSVKDLSNESHARPKLIPGFDQLDKRLQAALQERDVQKHQRKRTQAGGGQSQ
AKPKKLKTTRKQTPRVCKFQKVYTEKRKKLKREANMQSNAFQFRSRPVPDFERSHRRLER
RKLYLNSLQTVTKPRCPATLATSMVALNKRLKKQRQSRKTSDFVPRINPGSSMDYLNRQP
FTPLVKSSFTHPKPFHLHTSERALRRQVYDERKRIRMDRRLEQQTIDWFARERSEYFKLR
KMTNFKATPNPWKQTRVTARKDSQAA
>Dyakuba1_267 dgi|195472425|ref|XP_002088501.1| GE12108 [Drosophila yakuba]
MTITNWYNWSVKDFSNESHARPKLIPGFDQLDERLKAALQERDLVKDQRKRKQAGGGQSQRKPKKLKRTRGQTPRVCEFQ
QAYTEKRRELKRLANTQRNAFQFRSRPVPDFERSHRQLERRRLYLNSLQKLTKPRGPGTFSASMKPSANSQPKKRIQCPK
ASDFVPRINPGSSMDYLNRQPFVPHVKSSYTHPKPFRLHTSDRALSRQLYDERKRIRMDQRLDQLARDWFARERSEYFRL
RKMTNFQATPNPWKRTKLTTKTVSQGA
>Dmojavensis1_261 gi|195114762|ref|XP_002001936.1| GI17108 [Drosophila mojavensis]
MTFSHWYRDREVESQQEKPKSKLVNRVQRLDARLQSIVLENNTNRLLRQQAGLDKARMNSKKKKKTLRGSPKVCSIQHVY
DRNRQQELRQLQQEQSRQCQFHSHAVPNFKLMHKRWEIRNRMRQLKCLYNLTKPQTPHTLKKSMEAAKRWQTERANLEQQ
IMSEVTLRPQLSQASKNWRQPPFVPRILSSIVKTEPFHLKSVERGKLRKQFDLWNRREQETRWQRKAIEWAQRCHDEYVQ
ARKLTNFKATPNPWKRTKAII
>Ccapitata_397 gi|498938884|ref|XP_004521042.1| PREDICTED: targeting protein for Xklp2-A-like [Ceratitis capitata]
MSYLMPNDFNWDDIDVGNHVLDHSQKFFQQKHNTHERLDESKEMDLIKEIDAISLDDTFESSQNKENIDVCSKATETNSP
LKELSITALNDGNKTNLQSPKNEPKINPGFHNTKNCDDSSVRAPLSEQQTNATNALESLIARNKARINPSVNKCKTDPES
NIDDAHTKAANPTVFSESLIKRNKARINPGVKKENIIKPNASPTTSGNAVSKGAVPKQPASVAPHAYHCSELYKRRKEEQ
LQKRLEEERKMREFHSRPVPNFTACHKSLQDKKLLHVVTVAVTPQVLKKSRESEEKRKQKLDQIKQVLPPKFEPRPPNIL
HEKPFIPKKTQTVLVSCPFKLNSERRLQERKQYDATVQRAMEEKQKQEEEERKRREELRIKELRKLTKFKARPNPFK
>Dmojavensis2_289 gi|195117622|ref|XP_002003346.1| GI17863 [Drosophila mojavensis]
MSELKFDEKCSEFDLESTEELFDRMNLQEQDEENLSFEDDESTLKQHQLDQDLEQVQRRQSIVFENAQKQVAVLENLLKT
VEPDWQKAVEKRMTAGECPPPQAYRFKDIYERKKQQLRQQHLAEERAKRQFHSRPMPNFSRAHRYLANRPTVHRITCAVT
PNVLKTSRQMLLKRKQKIEQMQREQEELQKVNMYPKPKPVPKFKPAPLKPANAPLQLEVKPFRLSTELRAEQRKIFNAQT
LQAQEAKRRQLEEQRKRREEEEFQKQRQLATFRARPNPFKYQFGGSATN
>Dyakuba2_276 gi|195470813|ref|XP_002087701.1| GE18165 [Drosophila yakuba] >gi|194173802|gb|EDW87413.1| GE18165 [Drosophila yakuba]
MSDSKAEYNWGDLGMEPMDSFASEIRTSGEFPSLQQHREQVEQLQRRGRQLVSQAQQHSQMLVANLFKSLKLGSERNTLP
TQVSTPKAYRFKDIYSSRKDQLIRECQEQERKQREFHSRPMPDFRQAHERQASKVIVHRVTCPTTPNVLKNSRDMEQKRR
LHVQQVQREREQQCQLHRMQAPRAKPIPLSSRQPLRSSNRPAAAPPLKLKVEPFNLSAELRVQQRRLFNIQTSKAQEARR
RQLEDQRQRAEREAYQKQRQRTTFRARPNPFSQTAR
>Dmelanogaster2_275 gi|221330630|ref|NP_608696.3| CG15395 [Drosophila melanogaster]
MSDSKAEYNWGDLGVESMESFASAISEEFPRLQQHREQVEQLQRRGRQIVSQAQQHSQVLVSNLFKNMKISCEKPTFPPQ
VSAPKAYRFKDIYSSRKDQLIRECREQERKQREFHSRPMPDFRQAHSRQSSRVVVHRITCPTTPNVLKNSREMEEKRRLR
VEQLQRERELESQLHKMQAPRAKPIPQSSRQPLKSSNRPSSAVPAARVKVEPFNLSAESRVQQRRIFNIQTSKAQEARRR
ELEDQRQRAEREAYQKLRQRTTFRARPNPFSQTAR
>Mdomestica_331 gi|557755782|ref|XP_005177629.1| PREDICTED: trichohyalin-like [Musca domestica]
MAYYNVKMPEVQVKFDWDDIDVGNDQLDHSENFFAIKHYEHERLEDIGLLEEEMAKTELTDIEEQCVIYKIEKHDNTITA
EEEEEKEYDKEDKENKDSSINSSQNEEEVKSPADVKPQNHTDNGHQESHLDKTVQQTNLAPKLNLVCQWSTQKPATKKCH
TQAATSKGAVSKSMPPPPQAYLVKDLYQKKREEAERRREEEERKRREFHSRPVPNFNACHQLMQKRKPSHAFTVAVTPKV
LKKSKEAEEKRKQRLEEWKQKSQAPKFESRPPTVLKEKPFVPEKKPLVIQQCPFNLHTEKRLAERKHYDEAKHKALEEKR
KQVEIFMILSI
>Dyakuba3_319 gi|195469751|ref|XP_002099800.1| GE16693 [Drosophila yakuba]
MDNANSTFDKSEFDWDAINVGDYQLDHSQNFFARANKENNRGLSNVNPLQLCPTPQKICREQRDGDFGGKLVCAEDLIKE
SPKYVIEAPKDAPTIESKLEPQDMPKVEPKAELPVEYDPEPQDDAKPIVPLNWGTNGDDDEKHMTEADQHLIHQDARHPA
VGGKLRLEWSPLSHRELEGAGASAASATTTAPKAYQFKDVYESKRQQLMRRRSEEESKARQFHSRPMPNFRAMHKRMGEL
AVIHKITIPRTPETLKHSQMNAERRREDDQARLHAVGTRSKPFHLRSEQRVRDRREFDAAVQASLEQKKKEVKTNSSSH
>Dmelanogaster3_325 gi|19528403|gb|AAL90316.1| RE11134p [Drosophila melanogaster]
MDNASSTFGQSDFDWDAINVGDYQLDHSQNFFARANKENNRSLSNVNPLLLCTTPQKIGREQRDGDFDGKLISAGDLKKE
SPKDTTEASKDALTIKPKVEPHDVPELKLKTELQELAQVSPLDNGPEPQDDIKQIVPLNWGKDGDDDEKHMTEADQHLVH
QERPPGVGAKLRLEWSPPRHREHEGAGASATSAAPKAYQFKDVYESKRQQAMRKRSEEESKARQFHSRPMPNFKAMHKRM
NELAVIHKITVPRTPETLKHGQSNVERRRDDDPADQARLHPAGTRSRPFHLRSEQRVRDRREFDAAVQVSLEQKKKEVKT
KSSSP
>Dmojavensis3_375 gi|195133870|ref|XP_002011362.1| GI16488 [Drosophila mojavensis] 
MANISNNEYKKTDFDWNEISVGDYNLDHSQNFFALASTSNKENMGDQLNWNNEKMTREQQDRSVCDQNLNDDDIVKLNTS
ELLRENALQDKPVCDQNLNVEDIVKLRTIERLGEDGPEDKSACDPYLNEGNTSDGKAEQEEKEDQSASYQNLNEDYIVHI
ESELQLQLQLDLSTDSHQAEGDKVESLPIPKQAESISDQEMEVNEILGLKPRLKLNWTPKPKNQSEPVSAGKAPRVYECK
DVYQMKREMIMRQREEEERKAREFHSKPVPNFKALHKRLADTIVTHKITVPVTPETLKHSYEHLQRRKSREEEHDNARNL
RRAGLAEVKPFQLRADQRVRERREYNNVVQCNLDEKKKQRLIVALAAAIQQMRRN
>Cquinquefasciatus_257 gi|170058924|ref|XP_001865136.1| conserved hypothetical protein [Culex quinquefasciatus] 
MERQQLEDEDDDDGVISCQSSEPDPSVAAGPSKSRAKLDQAKIQQQEACNRAYKYAQVYEKHRKALREKEERQLQEMKKF
QARPAPNFTRKEPKDTAQGYGKKENVEPKFTIPVTPKQMKPERLKKAADQSKKLQDRTKPAEPSKEFKAHDARVLKEAPF
QPVLAKTVVKQDPFNLRMSARLAERRQFDEQLQRAKEEKARRDAEEKRLAEERELKLLRKQKEFKANPNPFKFTKLVELS
YCSCDESQSFPIIHGLT
>Aaegypti_251 gi|157117898|ref|XP_001653090.1| hypothetical protein AaeL_AAEL008088 [Aedes aegypti] 
MEFDWDNISIGEPALNTSNSYFFRDIKMEKGDEPNLDCAASSSSSGNSARIHHPDDKALLEEYQRHQAKTRQGETCDRAY
RYAQVYENKRKALREKEEKQLQEMKKFHARPAPNFKSGSKKENALPKFTIPVTPKQMKPERIKKHALQVKKLEDRTKEPE
PSKEFKANDAKVLKEEPFKPALVKTVIKSAPFELRMSSRLQERKQIDEQRQRAKEEKARREAEEKRLAEERELKLLRKQK
EFKANPNPFNH
