# Supplementary material for: The C-terminal domain of TPX2 is made of alpha-helical tandem repeats
Source: BMC Struct Biol. 2016 Oct 26;16:17. doi: 10.1186/s12900-016-0070-8 (PMC5080731; doi:10.1186/s12900-016-0070-8)
Supplement: Additional file 3: — Multiple sequence alignment used in Fig. 1a. (TXT 43 kb) [file 12900_2016_70_MOESM3_ESM.txt]

CLUSTAL multiple sequence alignment by MUSCLE (3.8)


Dsqualens_823           ------------------------------------------------------------
Tcinnabarina_818        ------------------------------------------------------------
Tversicolor_814         ------------------------------------------------------------
Bdendrobatidis_778      MLCTDNCPIVDEDISESTTKELNIPSDSCKVEVNNSVESDCVELAEGDNVFNSTLEQQNN
Ppatens_838             ---------------------------MAPGNLATYIERFKNYVETYVGAKKRHRMEGEV
Athaliana_790           ----------------------------------------------------MEATAEES
Ccanephora_787          ---------------------------------------------------MAVAEDPNG
Eguttata_725            ------------------------------------------------------------
Tcacao_758              ------------------------------------------------------------
Mtruncatula_747         ------------------------------------------------------MAVEEG
Rirregularis_440        ------------------------------------------------------------
Nvitripennis_762        ------------------------------------------------------------
Mrotundata_676          ------------------------------------------------------------
Adorsata_677            ------------------------------------------------------------
Amellifera_680          ------------------------------------------------------------
Bimpatiens_713          ------------------------------------------------------------
Bterrestris_715         ------------------------------------------------------------
Hsaltator_763           ------------------------------------------------------------
Cbiroi_768              ------------------------------------------------------------
Cfloridanus_769         ------------------------------------------------------------
Aechinatior_729         ------------------------------------------------------------
Sinvicta_757            ------------------------------------------------------------
Gtheta_900              ------------------------------------------------------------
Hsapiens_747            ------------------------------------------------------------
Xtropicalis_709         ------------------------------------------------------------
                                                                                    

Dsqualens_823           --------MGELSLRHIP-DLSDAS-------GIGEFSDSSFQIPAAARHADDLLLADDT
Tcinnabarina_818        --------MGDISLRHIP-DLSDAS-------GIADFSDASFQIPRAVGNTDDLLLADDT
Tversicolor_814         --------MGDLSLRHIP-DLSDAS-------AIADFSDASFQIPRAADDF---LLADDT
Bdendrobatidis_778      CEVFLDKSNDDLYEFNAP-KFHDFT--ATPDLDNNDEADKWFDVRETSIGVDNNDSDTDD
Ppatens_838             ESVAVYSIIEPRYEYCAP-KYYDFS-----------YEETEEDIVLAESWFNNAIPYEAS
Athaliana_790           VSTLVTTMVDETYEFLAP-RWFDFV-----------NGETEDESRRAELWFQSALSCAPS
Ccanephora_787          NNTSEAYMIDEAYEFRAP-KFYDFI-----------DGETQEDMKKAELWFETACSYAPS
Eguttata_725            -------MIDRAYEFSAP-RFYDFM-----------CTETDEDVRKAELWFEDARPHAPS
Tcacao_758              MDESSGTMIDELYEFSAP-RFFDFL-----------RGESEEDTGKAELWFETALSYAPS
Mtruncatula_747         TGGGGTTIIDEIYEFCAP-RFFDFL-----------KGESDDDVRRAELWFHTALSYAPS
Rirregularis_440        -------MDATNFNNDKP--------------EVVEKFEYMEDVSRVMSVTSSTRSPQTK
Nvitripennis_762        --------MEDL---DAP-QWADFI-APSPQIPLDDYFLHRHLKHEYREKLDSLDTESPN
Mrotundata_676          --------MMDNC--CAP-QWADLT--RSPQVLSDNYFEVEHEVHKPLINFQSPPQLSVS
Adorsata_677            --------MMDNC--CAP-QWADFT--HSPQVPSDSYFEVEHEVHKPQIYLKSTTYSNSS
Amellifera_680          --------MMDNC--CAP-QWADFT--HSPQVPSDNYFEVEHEVHKPQIYLKSTTYSNSS
Bimpatiens_713          ---MNSNFFDMMENCCAP-QWADFT--CSPQVCCDSYFEKEHEVHDPQILSKSTIDSTPS
Bterrestris_715         ---MNSNFFDMMDNCCAP-QWADFT--RSPQVCCDSYFEKEHEVHDPQILLKSSINSTSS
Hsaltator_763           --------MDSF---IAP-QWMDFTESISPQIPMKDYFDKEHAIHGRIVELGDLPMENAE
Cbiroi_768              --------MGDY---HAP-QWIDFIENCSPQPPIKDFFDTVHSVHERP--LNDSAAENAE
Cfloridanus_769         --------MADYCNIRAP-QWIDFTQNCSPM-QVQDFFEKEHTIHERIEEPCNSTAETME
Aechinatior_729         --------MEDL-DLQAP-QWVDFTETHSPM-RMQDFFEKSHAIHERIEDFCDSTSENIE
Sinvicta_757            --------MEDHFDVCAP-QYVDFITTCSPA-RIPDFFEQMHDMHEPLEKFTSINTENAQ
Gtheta_900              ---MSVPVYDPNFEFNAP-KFHDFA-NPSEEEDADSWFDKVDSSGKKLLRPDKARPTEEN
Hsapiens_747            -----MSQVKSSYSYDAPSDFINFS-----------SLDDEGDTQNIDSWFEEKANLENK
Xtropicalis_709         -----MAEAQDLYTFDAPSTFINFT--------------AFHEDHGADSWFDKVTNAENI
                                         *                                          

Dsqualens_823           MDFFSNENHTL-STPAPSKPPVQPPLTLAELTPRSKPVRA--------------------
Tcinnabarina_818        MDFFNGANDTLSTPAPPHRPTELPPLTLAELTPRSKPART--------------------
Tversicolor_814         IDFFNGADDTLATPAPPSRPAPQPPLTLAELTPRSKPVRA--------------------
Bdendrobatidis_778      IPHFLDGNDFA--------TKVSTTLSEVHQNPTSTVS----------------------
Ppatens_838             PHASKTKSVAELITAAENSGQNSDNGAQQILAHVSPSPKQA-------------------
Athaliana_790           PSVPRIKARRSFKVEAMCNFNEAEEETLKDKEPLEPV-----------------------
Ccanephora_787          PFMPRIKAGRS------VQLASICDFNEGENLHKVL------------------------
Eguttata_725            PFMPRIKATRT------VQQQILCNFGEDEQTH---------------------------
Tcacao_758              PFMARIKAGNR-----SFQVESLCNFSEADQMQ---------------------------
Mtruncatula_747         PFMPKIKAGRS------ITVDTLCDFSEADNMPKVED-----------------------
Rirregularis_440        NYLANKCGGIQ-------------------------------------------------
Nvitripennis_762        IAIKKLNQSKI-----PLSDTSSSSENILQKTPVRKMVSK--------------------
Mrotundata_676          HSKKSVTEVSV------SETNFEDSLEPVKDTCTNVA-----------------------
Adorsata_677            LSCLNENKNDQ----SITEVKFDDSLETESPARNSVA-----------------------
Amellifera_680          LSCLNENKNDQ----SITEMKFDDSLETESPARNSVA-----------------------
Bimpatiens_713          SSRTQESRTEQ----SVNETKFDDSLEPQTPAHCNIA-----------------------
Bterrestris_715         SSYTQESKTEQ----SVDETKFDDSLEPETSAHYSIA-----------------------
Hsaltator_763           NISTNI---------LCVSKEAQQDQDIIKNAPVIVV-----------------------
Cbiroi_768              NVQPAGSQNNIPALRSTVSTKAQEDLNIIRSTPVKVI-----------------------
Cfloridanus_769         NTQSITIVDMS-----CVNPQAQADLDIIKSTPVKVI-----------------------
Aechinatior_729         NIQLTSNTNVI-----CTSTEAQADLEIIKSTPIKIA-----------------------
Sinvicta_757            LENETD------------DIKAQAELDVVKSTPVKVI-----------------------
Gtheta_900              MDTEMTEAGEV-TADANSHPAVSEDVHMEEESCAAEAQNLEVHVNSEPEPFASNEEKKEN
Hsapiens_747            LLGKNGTGGLF----QGKTPLRKANLQQAIVTPLKPVDNT--------------------
Xtropicalis_709         PPDQRRLSEIP-----AVNAEQNGMVEPEETSPSKETVSE--------------------
                                                                                    

Dsqualens_823           ------AATRSSLRPRPGV---ATPYRANIAQGLSAALSEDLSPFRKHDPSF--------
Tcinnabarina_818        ------APIRSSFRPRPGV---ATPFKAVVTKELTTALSEDLSPFRQRDPSF--------
Tversicolor_814         ------MPVRSSLRPRPGI---ATPHKAAVVNKLSAALAEDLSPFRHQDPSF--------
Bdendrobatidis_778      ------LESKHEQTAVVQKLSEQTISPAALSPEPPIQLSEKSAHFLSESEAT--------
Ppatens_838             ------IKQGDTNTEHQSSDLEEALVDLNVAREVDVVADPCTPARQHVSHGF--------
Athaliana_790           ------------------------VPIVSLQSQPSQAKKAEVAPSKASTVKP--------
Ccanephora_787          ------TPTPQSS---------ESTATCSTAKESTLELESQIRASDVKNVNP--------
Eguttata_725            ------KASESSEKETT-----VTNSAEESAPKSLTKSTLVSPHFGRLN-----------
Tcacao_758              ------KASESSEEKAPN----STSEEKAQFEPVPDKVKEDDVKPSEARVEI--------
Mtruncatula_747         ------SVLESNTRPQSIT---SKVKEDDRAKEEKVTIVPHMNSTTKKE-----------
Rirregularis_440        ---------KRAFVPTVP------------------------KPFKFYTESW--------
Nvitripennis_762        ------GPKSSSARKNVK----ETTTYENVLTEAMNNLQLSFKKMP-NEKSF--------
Mrotundata_676          ------FFIPHTNK--------KQMDEEKDLNSTSVSLKPDKKPNK-NHQVW--------
Adorsata_677            ------YFIPYDNKKHS-----VGKKNENESKKSLKNFTLDERSNK-IHQTW--------
Amellifera_680          ------YFIPYDNKKHS-----VGKKNENESKKSLKNFTLDERSNK-IHQTW--------
Bimpatiens_713          ------YFIPHENKMHSI----EKVKEDDQLDRAMKDLKLDERSSK-IHQTW--------
Bterrestris_715         ------YFIPHENKMHSV----EKIKEDHQLDRAMEDLKLDERSSK-IHQTW--------
Hsaltator_763           ------SSKYRKKTDKTET---GQITYDDVLTDAMEKLKLCKKPLKSKD-----------
Cbiroi_768              ------SPKHRNNKETVV----GETTYEQVLSDAMKKLELCKKPLRASRDVL--------
Cfloridanus_769         ------SPKYHKETVI------AEGTYDQVFNDAMRKLELCKKMSK-TRDAL--------
Aechinatior_729         ------SPKNGNNVELGE----TTTTYDQVLSDAMRQLDLCKMPLKKTREAL--------
Sinvicta_757            ------SPKCRNNKEVV-----EETTYEEVISDAMKKLELCKKPFK-TREAL--------
Gtheta_900              QEANVPAPTKAHDSNVTENKDAPMQTRQSKNMSKLTENILALAEFKANEKKLVEIASSNL
Hsapiens_747            ------YYKEAEKENLVE----QSIPSNACSSLEVEAAISRKTPAQPQRRSL--------
Xtropicalis_709         ------SAAHFSDGKSQ-----ARRSSRRMSRKHRQKLLVKMRETRLEKETA--------
                                                                                    

Dsqualens_823           -----------EIPPPQTHDDDD------LLMADD---GHQFLSEEQSSL----------
Tcinnabarina_818        -----------QIPSSQVHGED-------LLMSND---AADFLGQEDPSL----------
Tversicolor_814         -----------QIPPQQTDLED-------LLMADE---GSNFFQGEEPSQ----------
Bdendrobatidis_778      -----------NLVLEPHANINELIPDSDLLAAKSVELETSIVQQCPNPLDKDEDFVTHS
Ppatens_838             -----------SVAVSPIQALVTSPLPAKRLYSEAW--SASATTQTQKPR----------
Athaliana_790           -----------SRISSKDAEV--------NNKTVD---ASDPTTEPIEDK----------
Ccanephora_787          -----------NELKEEPTRSL----------------TSAVCAVELDGK----------
Eguttata_725            -----------KLELFRSVGK-----------------DDSNITLVLPEV----------
Tcacao_758              -----------SQIVTQIANDNKDKEKLGTVCGQE---NGSALAKKVPST----------
Mtruncatula_747         -----------DAPCCEAEENSSTSLEDGVGKKMS---KGEILNTATSTR----------
Rirregularis_440        ----------------------------------A---NNSCNKENSPKS----------
Nvitripennis_762        -----------NKSCLIDSPAFK------TPSKRV---TRSMCAQSVNTP----------
Mrotundata_676          -----------TISTTELTSTYKK-----SMKNNV---QSTALTKDKSDL----------
Adorsata_677            -----------NIPITELTSAFKVMK------------SKHTATRTIPEK----------
Amellifera_680          -----------NIPITELTSAFKVIK------------SKHTATRTMPEK----------
Bimpatiens_713          -----------NISITDLTAEFKVSM------------ANHKIKKDMPER----------
Bterrestris_715         -----------NISITDLAAEFKVSM------------ANHKIKKAVPER----------
Hsaltator_763           -----------MLSKTIQDPTFKTPN---MFTTKS---SRSVGYRSVPNK---SVQCNTA
Cbiroi_768              -----------NKVTTQHADTFKTPR---MPITKS---SRSVGYHSASTRLNVPHGQNSA
Cfloridanus_769         -----------NKS-TQEPKIFKTPNM--PKLTKS---SRSVGSILNKNN----------
Aechinatior_729         ------------NKTTQESTVFKTPNM--SKIIKP---SKMVNCRSVPNK-YIQSEQDSV
Sinvicta_757            -----------NKTVTQEPVVFKTPNM--SKIAKS---SRSVGCRSVPNK--CVPHQQNL
Gtheta_900              AEAVVEGAWDSKSPLVKKRQSREVADDKDLHKKAV---SKASATTEEPTK-KKAKMHEKD
Hsapiens_747            -----------RLSAQKDLEQKEKHHVKMKAKRCA---TPVIIDEILPSK-----KMKVS
Xtropicalis_709         ---------QSDCPPTKKLKGSSTKGARTPVIRGQ---PRSGHGSNTSPR----------
                                                                                    

Dsqualens_823           --------------------DATPPRAPGSTTGPSTGVTP----SDAPPYAVLVE--PLP
Tcinnabarina_818        ------DVVPSRAPNPLTLSQLTPGPSMRMRLVPSVSPQ-----SSASPTALV----RID
Tversicolor_814         ---DSVPLRARS---PLTLSQLSPGPQKRMPLPSPTSPDG--------PSSII----RPS
Bdendrobatidis_778      SFMSSPEKNDTVDKKPMGLEETTPKSPIARRTRSSLGRSSF---SSSLSSSAASGWLKPR
Ppatens_838             ---------------------TTPKRSSAVRRSYNSKRNK----AAVREANAL----EET
Athaliana_790           ---------------ENIAPACTPKPPMQFSLGAKSV-------DLKKQQTAR----KIA
Ccanephora_787          ----ESSVSAYMYLITVGGEVSTPAPPTNSGRNKSQKT------DSKKQQTAR----KIA
Eguttata_725            --------------------CCTPAPQKQN--------------ENKRVQTAK----KIA
Tcacao_758              ---VTGDKEKSKSSVQVEVEAYTPKPLMNIQKKLVS--------DQKKHQTAK----KIA
Mtruncatula_747         -----------GASVEVGKDACTPKPALRKSVNATSTNSK-----------------KQQ
Rirregularis_440        ------------------------------------------------------------
Nvitripennis_762        ----RCNLEESYYASPENEKLASPENGSDLESHEENKENVEH--AESRESTEDSPLYETS
Mrotundata_676          --------------------------------------------KSNRDSKCT-------
Adorsata_677            ----------------------------------------------IKNNYLS----ESK
Amellifera_680          ----------------------------------------------IKKNIYS----ESK
Bimpatiens_713          -----------------------IKQRMLQAKNTILGKS------------------SLK
Bterrestris_715         -----------------------IKQRMLQAKNTVFGKS------------------SLK
Hsaltator_763           RRSVRTDKDVCT---LEKNNDITPCKTKVSTSSLCEQD------KASVKDDIL----EKA
Cbiroi_768              PRAVKVNRNTPL-------RGTPVNPKRASVSCSLFKEDK----GDVKHGTSK----RPN
Cfloridanus_769         -------QSNQD---FTKVNKTNSYMKKLSIKQSLFGQDK----NSAENNTFK----KSN
Aechinatior_729         QKSTKVNKNICI-----SGTNMSENAKETSVSHALFKPE-----NHNENNVVE----DFK
Sinvicta_757            PRSTKVNRNICT-----QNNDTSANMKRPLVNQALFKQDK----NESKNNTFK----GPN
Gtheta_900              TKGSPVEMKTPSFSRFGSSRTGSVSSARRSTSAPRHRPSATPSSSCKTPSSVF----RPT
Hsapiens_747            NNKKKPEEEGSAHQDTAEKNASSPEKAKGRHTVPCMPPAKQKFLKSTEEQELE----KSM
Xtropicalis_709         ---------------PKAPLTLPSTPTVLKRKNVMVKP------KSSEEQELE----RMQ
                                                                                    

Dsqualens_823           SVQNIPTELVPRSPQSMADVYIVDPASLAT------------VSGIPNMPESIPAVKIED
Tcinnabarina_818        HCERAPTEISEKNSTVMNASDLPA------------------IPLYPTTSESTHDRQANQ
Tversicolor_814         YSVIANDDGRLADAYERNTADIQPPASTV-------------ANLIPVIAEVLSAGPADR
Bdendrobatidis_778      VCTQDNVSESNQYRMKLRNAKD--------------------FNCTVNTRINGSTIKSKE
Ppatens_838             RARKKQKLDGGRLKQFTSFVLDLACEVRS-------------LEWTPNCTPSPTQYRFPQ
Athaliana_790           SLLKNPSTLRPKNQSQAKGSHQKSV-----------------KGETNLNNIASTTNLIQE
Ccanephora_787          SMLKNPPALKSKYQSQQSQSRSSKPASV--------------RKDTNVKSTVETPNFAQE
Eguttata_725            SILRNPSAINSKKQLPKSQVKSTKPASV--------------RRDPNAKNIVGTPSFAHE
Tcacao_758              SMVRNPSALKPKNQ---------------------------------LQGSTGTPNLAQE
Mtruncatula_747         NSKKVSTNTKTR------------------------------LQSGASKSAAGTLHFTQE
Rirregularis_440        ------------------------------------------------------------
Nvitripennis_762        QINLEVTATSTEHEISHEKSEPESE-----------------PQPLANDSKIANKGKDKE
Mrotundata_676          --------------------------------------------------------ESND
Adorsata_677            HIIHKSKDVQD-------------------------------NDIMKKNNSQINFTKIEE
Amellifera_680          HIIHKSKDVQD-------------------------------NDIMKKNNSQINFTKIEE
Bimpatiens_713          DVQANNMEKKSTLQTAFA------------------------KNKDKLVIKSKVDTSAKD
Bterrestris_715         DVQANDMEKKSALQTAFAKN----------------------EDKLVTKSKVNTSTSAKN
Hsaltator_763           DVQINDHENEGEEYTVKEYTEE------------------------------HEQNKGED
Cbiroi_768              DPVDEPKNDKKASEKHEEENHEK-------------------HEKDDNNEYNEEGEQERG
Cfloridanus_769         NSDNTENENKQCNKEDNKDNKECEEENSKESKEEDSKECEKEDSEKGKESNDEKQNEEDK
Aechinatior_729         DKQEKQGEEKDNKEYNEKHEKDIEK-----------------CNEAYNKEHNEEDDKERQ
Sinvicta_757            NVVDNSQAKEQNKQENEEYNEKNNEEHVKDAKK---------CNKIDNNEHNVEVEELKD
Gtheta_900              AASLAKAESTKKRLMSERSVEGSASKLRP-------------RSASKLTVPISPKLSSSS
Hsapiens_747            KMQQEVVEMRKKNEEFKKLALAGIGQPVK-------------KSVSQVTKSVDFHFRTDE
Xtropicalis_709         ELQKEMLENLKKNEHSMKAAISGTGPSVK-------------KSAVPITKPVDFHFKTDD
                                                                                    

Dsqualens_823           NPHDPSKKGKGKALSRV--NATVRQKMAPGGDKAKRKRVLII-----PNRTYGFGG----
Tcinnabarina_818        SPVARPTDKGKIKEPQK-TTLAAKQKGLSGGDKAKRKRVTPAAAVSNPAKLKPLTA----
Tversicolor_814         LAVERPAEKGIVKGPPK-TNHAKEQKKLPGGDKAKRKKVTPVAAVTKPAKLKPLTA----
Bdendrobatidis_778      PGYLHNTKSNALRKTNI-KSACVTKKVAKKNPRDLTI---------------PKPF----
Ppatens_838             IQVVKPSTQDEKPKNQIALTVPQEFRFCTDARAHGDH---------------STGK----
Athaliana_790           NQAIKRQKLDDGKSRQI----LNPKPATLLHKTRNGL---VNTGFNLCPSVTKHTP----
Ccanephora_787          NQAVKRQKLEGGKSRQI---LNVKLQNLPHKTRNGLVSSSSN-----LCLSTAKTS----
Eguttata_725            NHAIKRQKLDGGKTRQI------LTINKPLNLPHKTRSGILSNTSNVCPSNAKTS-----
Tcacao_758              NQAVKRQKLDGGRSRQI-------LNVKPHNFPHKSKLGITSGSSNLCSSTAKTSN----
Mtruncatula_747         NQAIKRQKLEGGKTRQI---LNLKPQTLPHDKSKLG-----------YSSSTSKTQ----
Rirregularis_440        ------------------------------------------------------------
Nvitripennis_762        SSSSQQNSSKQLPKSRV----VTAFSSQPTGPGSGSKKKVATLTGNAWHRQVKRRM----
Mrotundata_676          PVERLSGKMLSFQKRQF---NTFKGKRRSLSKPYPRVLT--------CQ---YRRQ----
Adorsata_677            KPMKSKIEKNIFPKKQS----NTSMKQCSLGKSQSRVLT--------CQ---YRRT----
Amellifera_680          KPMKSKIEKNIFPKKQS----NTSMKRCSLGKSQSRVLT--------CQ---YRRT----
Bimpatiens_713          NLSEKRLSYKIVSLSKR-ESNLFNKKRHSLGKSQPKVLT--------CQ---YGIT----
Bterrestris_715         NLSEKRLSYKIVSLSKR-ESNLFNKKRHSLGKSQPKVLT--------CQ---YRIT----
Hsaltator_763           QIASHDKEEQMDNDKEEQNDVDAIIGKHSHAQSHKSRTSVLT-----WK---NGRR----
Cbiroi_768              NQEDATASQDDSEECGQ-DNVDAKTEKHNETQPTKRLGVLT------WQ---NRRR----
Cfloridanus_769         KLQDGQIECTDDNENKK-AENSQDDINEKNNRTQSKHVAVLT-----WQ---NHRR----
Aechinatior_729         NESKGSSDNKKTKEENSQDDVDATIESGNRTHSSNKHSVLT------WY---NHRR----
Sinvicta_757            EPEESTDNKKIKKENDQ-DDVDATVEDKKDNRQSSNKHTVLT-----WC---NHRP----
Gtheta_900              RFRRRASNSDLTSLSQSSIRSERSSSSIKSSSSYTPSRLTVPKSPKLSHRSSSRPKKEVD
Hsapiens_747            RIKQHPKNQEEYKEVNF----TSELRKHPSSPARVTKG---------CTIVKPFNL----
Xtropicalis_709         RPKRVADQPKGEEYKEV--DFAAALRKHPPSPVSKAALTVPK----------PFNL----
                                                                                    

Dsqualens_823           --------------SWIRFLI-------------GSPGSSGSVAATNGHANPHAAPADVK
Tcinnabarina_818        --------------SIARRVSNAGRKPVPGVRRRPLQAEPLFRSTAGTRGRRAENTAQSA
Tversicolor_814         --------------SIARRISLGGKKTVPGMRRRPLQAPPAAAATRGISVRRVDGAAQSA
Bdendrobatidis_778      --------------SLHSRVT--------QTARSSASPASPYVSLAVKVQKFQSKTPD--
Ppatens_838             --------------VLQRCIS-----------VQMAREASPFVSMAERVQRFQQKTPE--
Athaliana_790           --------------KENRKVY-------------VREQIAPFVSTAELMKKFQTSTRD--
Ccanephora_787          --------------KENRKLY-------------VREPAIPFVSMAEMMKKFQSNTRE--
Eguttata_725            --------------KADRKMY------------VREPAAAPFVSTAEMMRKFQSGTRE--
Tcacao_758              --------------KLERKVY-------------VREPAAPFVSMAEMMKKFQSSTRD--
Mtruncatula_747         --------------KEDRKVY---------VRDTPKTPAAPFKSMAEMMKKFESSTRD--
Rirregularis_440        ----------------------------------------PFIPLALSVQQFLDNPT---
Nvitripennis_762        --------------SITNQRR--------MSVSKAPSAATKYVSMAEAVTKFQRATPQ--
Mrotundata_676          --------------SLMKYKR----------------CSNQFISLAEAVSKFQNGTPQ--
Adorsata_677            --------------SLIKCRK----------------RSNQFVSLAEAILKFQNGTPQ--
Amellifera_680          --------------SLIKCRK----------------RSNQFVSLAEAILKFQNGTPQ--
Bimpatiens_713          --------------KMMKNRK----------------RSNQFVSLAEAISKFQNGTPQ--
Bterrestris_715         --------------RMIKNRK----------------RSNQFVSLAEAISKFQNGTPQ--
Hsaltator_763           --------------SLNKHRG-----------------SNRFVSLAEAVLRFQNDIPK--
Cbiroi_768              --------------SLHKRRS--------------GPANNQYVSLAEAVSRFQTETPK--
Cfloridanus_769         --------------NMYKRRT---------SVNK------QYVGLAEAVSRFQTETPK--
Aechinatior_729         --------------SLQKRRT---------------SVNKKYVSLAEAVSRFQNETPK--
Sinvicta_757            --------------SLQKRRL---------------SGSKKYVSLAEAVSRFQNDTPE--
Gtheta_900              SDTRQMEEAQAAIENMKKRRKMGEARLKGMLQPKGEAGGMAIRSTKGLTVPVSPNLRTSL
Hsapiens_747            --------------SQGKKRT-------------FDETVSTYVPLAQQVEDFHKRTPN--
Xtropicalis_709         --------------SKGKRKH---------------EEASEFVSTAEQVISFSKKTPA--
                                                                                    

Dsqualens_823           PFRSGGLADTLMSYGQKLMSTTQSS----------------HDALAEHCEDAADTVEDGI
Tcinnabarina_818        SFKVRT-SVKAAQGGGLADTLLSFG----------------QKLMASSASPEHCGEE---
Tversicolor_814         SSAVLTDVKPPRVGGALADTLLSFG-----------------QRLMASTARIEVGED---
Bdendrobatidis_778      RFRTKAVKLPAR----------NRD----------------YSKLTQPKSPFLTTRI---
Ppatens_838             RFHMLPATISCSQLADF-----EKP----------------KLKLTRPKTPELGTMQ---
Athaliana_790           LF------------------VQNRP----------------KLTLTRPKEPEFVTSQ---
Ccanephora_787          -ISLPPRSSSSLSHDSAARTLQRKP----------------KLTLTRPKEPEFETAQ---
Eguttata_725            R----------------------------------------KLTLTRPKTPEFETSQ---
Tcacao_758              -------------LSLPQSSLSHMK----------------PIKLTRPKEPEFETAQ---
Mtruncatula_747         -------------LPLPNTLSHTKP----------------KLTLTKPKSPEFETNQ---
Rirregularis_440        RFDAKSDKVRSN-------------------------------TLTEPKSPYLRTKY---
Nvitripennis_762        RFRSTNVKSTRTE-------QLRRM----------------SLKLTRAHSPTLMSKN---
Mrotundata_676          RFRTIS-NKNLKAGFLM---KLKQH----------------PLKLTHPISPPLRSKR---
Adorsata_677            RFRTLSNKD----LKPTQLMKLKRS----------------PLKLTYPISPALRCKQ---
Amellifera_680          RFRTLSNKD----LKPSQLMKLKRS----------------PLKLTYPISPALRCKQ---
Bimpatiens_713          RFRTLS-NKDMKPGPLMKLKQL-------------------PMKLTYPVSPALRCKQ---
Bterrestris_715         RFRTLSNKD----MNPGPLMKLKRS----------------PLKLTYPVSPALRCKQ---
Hsaltator_763           RFRTKSNKDPLGTSQNPSLKSSLHH----------------RLKPTIPISPALTSKN---
Cbiroi_768              RFRTRSTKENHAAGMTMNVSKLVQN----------------RLKPTIPISPALMSKN---
Cfloridanus_769         RFRTKS-NKDNTISPSFLTSKLTLN----------------RIKPTIPISPALTTKT---
Aechinatior_729         RFHTRS---KVNNTTGMPMSKTLQN----------------RLKPTIPISPALVSKN---
Sinvicta_757            RFRTRS---KANMTMPLNMSKLMQN----------------RLKPTIPISPALISKN---
Gtheta_900              RERSVSDCDTSDAEVPLGERLRQHEKSTRVHTKKTSPKSNMPLKLTEPKTPEFSSFR---
Hsapiens_747            RYHLRSKKDDINLLPSKSSVTKICR---------------------DPQTPVLQTKH---
Xtropicalis_709         RYHLRSRQRELEGPSPVKMV---------------------RPKLTNPKTPLLQTKQ---
                                                                                    

Dsqualens_823           PPVPETTVSATSALSPNADDGPVAHDMAHPASE--QQHARAVLDRDYLTLSQLSPRKAEA
Tcinnabarina_818        -RTPLGNEGAT-VIETVDRERPLSTHQSDALLSG-PTEQKVVPDSSYLTLSQLSPRKTGF
Tversicolor_814         -ALLVNDAPSC-ALPETDVPAPTATTQHPAGWLNEGGDSEAIAGPS----SRVSPRGSGI
Bdendrobatidis_778      -RAK----PFKNISTQEQIEEEQLANCEKFKAK--PINPRILAAKQPLGVPAAQKLPLTV
Ppatens_838             -RTR----PSK-MKSTAEIEEEMIANLPKFKAR--PLPKKILEAPTLPFAQKSTPQVPEF
Athaliana_790           -RAR----PLR-VKSSAELEEEMLAKIPKF--KARPVNKKILAAPALPAPQRSTPHLPEF
Ccanephora_787          -RAR----PVR-VKSSAELEEEMMAKVPKFKAR--PLNKKILETPTLPKLPRTTPQLPEF
Eguttata_725            -RVR----SVK-IKSSAELEEEIMAKMPKFKAR--PLNKKIFEGPTLPPLPRSTPHAPEF
Tcacao_758              -RVR----SVR-VKSTAELEEEMMAKVPKFKAR--PLNRKIFEAPTLPALPRSTPKPPEF
Mtruncatula_747         -RVR----PAR-VKSAAELEEEMMAKMPKFKAR--TLNKKILQTSTLPPMPRSTPQPPEF
Rirregularis_440        -RSK----PTT-ILPTEERK---IREMRGYRFKANPLDRKILENRNFGIPKVQKPKLTEP
Nvitripennis_762        -RNR----PVT-ALSREEQEKLEVEKMRQNQIKANPVRKDILQRPA--PLKKVEKKMVTN
Mrotundata_676          -RAR----APT-ILNQQERENLELEEMKKHQIKANPVPVNILKAPC--VLKKVAKKPPTV
Adorsata_677            -RIR----QTK-ILNPEKREMLMLEEMKKYKIKANPVPINILKNSS--ILKKVDKKSATI
Amellifera_680          -RIR----QTK-ILNPEKREMLMLEEMKKYKIKANPIPVNILKNSS--ILKKVDKKSATI
Bimpatiens_713          -RRR----RGN-ILSQQEREELEFEEMKKHQIKANPVPINILKGRS--VLKKMPKKPTTV
Bterrestris_715         -RTR----RGN-ILSQQEREELEVKEMKKHQIKANPVPINILKGRS--VLKKVPKKPTTV
Hsaltator_763           -RIR----GVT-VLSQEEREKLEMKEMKKHQIKANPVPLSVLRGPARPVSKAVAKKPTLA
Cbiroi_768              -RTR----AVT-VLSQEEREKQQMEEIKKHPIKANPIPRAVLQGPRMKVAGTTKKQATTK
Cfloridanus_769         -RAR----PTT-VLSQEEREMLEVEKMKKYRIKANPIPSNVLRGPRATTKVNNLTRKSMV
Aechinatior_729         -RSR----PVT-VLSREEREKLEMEEMKKHQIKANPIPPNVLRGSR------VMKKPTVI
Sinvicta_757            -RAR----PVT-VLSQEEREKLEIEEMKKYQIKANPIPPNVLRGSRKTIGFVRKSMAVAH
Gtheta_900              -R------STRHVKSQAEREEEELEEMKRKQFKARPLNDKILSSCGDLGVPKVQKKALTT
Hsapiens_747            -RAR----AVT-CKSTAELEAEELEKLQQYKFKARELDPRILEGGPILPKKPPVKPPTEP
Xtropicalis_709         -RLR----PVM-CKSAAELEAEELERIQQYKFKAQELDSRILEGAQVLPRKPPVKEPTKA
                                                                 .                  

Dsqualens_823           --AIASSTTLASLNTNEALVPV--------LDQPIPPAASSERQESSPSPMRTSIKRAAS
Tcinnabarina_818        DGDESSSIAASRLGIEEQAPAE--------DLHQRTARTQVSEVERPPSPMRSSIKRPGP
Tversicolor_814         GAASATLASGSLSPAGAPADV----------LDQHATEPQVSETRRSPSPMRRSIKRAGS
Bdendrobatidis_778      ------PMSPAITKPRPTRTR---------------------KRSPAKIIKANPIPDLDN
Ppatens_838             -------QEFHLHTMERAQQNPKHAFLMLTSSQDAQTDSAVARKERRNSAPGGSTGSLAD
Athaliana_790           -------QEFHLQTMARANQH---------------AETSSIASTEVSKQHNDQKHHLTE
Ccanephora_787          -------KEFHLETMARANQN-------------AETSTVASIESSQAFESYLRKPHLTA
Eguttata_725            -------KEFHLETMTRANQN--------------AEVSTVASTESTEVQSHQWKPQLTA
Tcacao_758              -------QEFHFKTMERAYQD---------------AETSSVASTEVSRQNNQWKPHLTE
Mtruncatula_747         -------KEFHLETLARAHQN---------------TDSASKASSEVSHKENSSKPHLTE
Rirregularis_440        -------YSPAITKPKPPRPK---------------------SPSPPRVIKANPVPDYKE
Nvitripennis_762        ------PEPFHLTKTKKEQFP---------------PPKQGQEIKRVNSFNKKTVPSIVN
Mrotundata_676          ------TEEFRLTQNRKTRHT------------IGSHLNSQSATHNKENNCKNSAPITRS
Adorsata_677            --TEKVTEKFNQTQSKKTRHT--------------------TNSQLNLQEQKKIIPIVRS
Amellifera_680          --TEKVTEKFNQNQSKKTRHT--------------------TNSQLNLQEQKKILPIVRS
Bimpatiens_713          ------TEEFHLTQSKRIRHT--------------AGPSLNLQQNTNAKEHKKIVPITPS
Bterrestris_715         ------TEEFHLTQSKRIRHT--------------AGPSLNLQQNTNAKEQKKVVPITRS
Hsaltator_763           NVAENSSSASMTQHPEKTATN------------ISARLKNSATLHHDKMSMKNTVTKVLV
Cbiroi_768              ----TASSFSQLSKKSRATLP---------SSFQLKATSLHHDKATSAAGPKNTVTKVLV
Cfloridanus_769         ----TTNTSSSIQPNEKAKSL---------------SQSKSPHRDKMPSGLKNTIPNVIV
Aechinatior_729         -------VHNSTESNGKVHGP-------------------------------KNVTKLLV
Sinvicta_757            KPVTKSNENVSITNSIQPKNP-------------------PPHRDKVLPDSKNMVTKVLV
Gtheta_900              ------PCGPRLRSEDRAMRS---------RSSSLDSLSSLSTESLGSSFKARPVPKAVR
Hsapiens_747            -------IGFDLEIEKRIQER------------------ESKKKTEDEHFEFHSRPCPTK
Xtropicalis_709         -------IGFDLEIEKRIQQR------------------EKRDEGEEEAFTFHSRPCPSK
                                                                                    

Dsqualens_823           PADELSVHQRKRGKTVPNDMEPSSGDLR-SRRPALQPSRSKNVPAGAPLGSGPTSRTRRV
Tcinnabarina_818        PTDEQDAHRRKRSKTTTESSAPASSKECALRKPALQPSRARNAP--AATSNAGALRGRRV
Tversicolor_814         PACEPPAQQRKRSKTTSGPSAPLASKEPLPRKPALQPSRSRNG---AAAAASNGARARRV
Bdendrobatidis_778      PFVPSLEHRKIEPVNFSLPGDPI--------------SKRKHQE--FIEAVEQENAQLHS
Ppatens_838             VRPPRLQTALRARPISVKSTEEIEAEQL-AKIPKFK-ARPLNKR--IFKSKGDLGLLRNH
Athaliana_790           PKSPVLQTMLRARPTIAKTTAELEQEEL-EKAPKFK-AKPLNKK--IFESKGEMGIFCNT
Ccanephora_787          PKSPLLQTSLRARPPKIKSSDELEEEEV-EKVPKFK-ARPLNRK--IFESKGELGMFCNT
Eguttata_725            PKSPHLQTSLRARPPRIKSSDELEKEEL-ENIPHFK-ARPLNKK--IFESKGEMGMFCNM
Tcacao_758              PKTPVLQTSLRARPPKVKSSIELEQDEL-EKAPKFK-ARPLNKK--IFESKGELGIFCNA
Mtruncatula_747         PKPPLLQTSLRARPPTVKSSLEIEQEEL-EKIPKFK-ARPLNKK--IFESKGDIGLFCHM
Rirregularis_440        PYRPVLEHRLIELPVFNLPGEEI--------------SKRKSQE--IEERIRQEKERMEK
Nvitripennis_762        -DDKGFIVKDEEVMGFGIPLEPCKTKKKNTKVQPFS-FEARNKE--LEMKKQERLKKMQE
Mrotundata_676          TSATNVAVKKDNACTGASSKDVKHA----TNTLPSS-FITRNKQ--YEMKKEEKLKNLHV
Adorsata_677            MSASNIVKKENTCIESTVES---------TKLKRLN-FETRNKE--FQKKKEEKLKNLQI
Amellifera_680          MSASNIVKKENTCIESTVES---------TKLKRLN-FETRNKE--FQKKKEEKLKNLQI
Bimpatiens_713          TSSSSVSSKKGNLCVEVVADD--------TKDTKFN-SNTRNKE--FQIKKEEKLKNCHT
Bterrestris_715         TSSSTVSSKKENPCVEVVAAN--------TKDTKFN-FNTRNKE--FQIRKEEKLKNLHI
Hsaltator_763           TDPTGIIVEYEKIPYFGVPKDGTARSV--TRVVPFS-FEARNKD--LQMKKEQRLKSL--
Cbiroi_768              TDPTGIIVEQEEITFFGVPKDTGATKGV-TRIVPFS-FEARNKD--LQMKREQRLKSL--
Cfloridanus_769         SNSEGIIVEHEAMAFFGVPKNLTKNV---TRIVPFS-FEARNKD--MQMKKEQRLKNL--
Aechinatior_729         TDPSGLIVEHEEISFFGVPKDIDATKNV-TRIIPFS-FEARNKD--LQIKKEQRLKDL--
Sinvicta_757            TDPAGIIVKREEITFLGVPNNNGITKNV-TRIVPFS-FEARNKD--MQIKKEQRLKCL--
Gtheta_900              AAPKPSATPRQERK-LTIPTSPNLATRC----------RVRNQS--MSASSDD-------
Hsapiens_747            ILEDVVGVPEKKVLPITVPKSPA--------------FALKNR---IRMPTKE-------
Xtropicalis_709         LLTEVVGVPLKKLLPVTVPHSPS--------------FALKNR---VRLPARE-------
                                                                                    

Dsqualens_823           VSGTAKSTTGGVASADR--ATQPTETTCKPGLKSSRSQTVPGGEGLANPTVQTTARSMAS
Tcinnabarina_818        VSASASSANLHVKTAVE--TRKPVASGARSV-----SHFAPGREDEDAKKVEA-------
Tversicolor_814         VSASASTANLGAKTDGA---RQPAVAPLKPLSHSGPGNTVDGGKPK------V-------
Bdendrobatidis_778      SRQFHAQPILSDKT-----HSLPYISPP-------------------QLTQPR-------
Ppatens_838             KRQVTMPVEFRFQTGQRAQVRCPNLPLQDFEKLT--LNREPTSEAVKPTRPPK-------
Athaliana_790           KKHITIPQEFHFATDER--ISRP-ESVLDIFDKLSLNSESCHEKPLPRNTAPN-------
Ccanephora_787          KRQVTMPQEFHFATDER---IPPPTNVADMFDKLSINSERQQDKPIPRNTTPN-------
Eguttata_725            KKQVTVPQEFHFAIDKR--IPPPTAAVLDLFDKLSICSESHQEKPLPRNTTPN-------
Tcacao_758              KKQVTIPQEFHFATNER--IPPPAVTDLFEKLS---LKSEPSHDPIPRNTILN-------
Mtruncatula_747         KKHVTEPQEFHFATSER---FPPPTAVADLFDKLS-LKSEPARNTIPRTTTPN-------
Rirregularis_440        MREFKAQPLLTGSPDCL--PTRPYHPPTHP----------------------K-------
Nvitripennis_762        SEHQKNKAEFHARPVPS--AVKTPANK---------QASKNDSVKKTKITITR-------
Mrotundata_676          QETNKIKTEFHARPAPK--FTKITNTVKEQ--------------SEKKRIVPC-------
Adorsata_677            QETNSIKTEFHAKPAPK--FLK--------------SNPIKEQNTKKRIVVPC-------
Amellifera_680          QETNSIKTEFHAKPAPK--FLKSTNPI-------------KEQNTKKRIVVPC-------
Bimpatiens_713          QEVNKVKTEFHARPAPK--FLKPTNTV-------------KEQSSKRRTIATC-------
Bterrestris_715         QEVNKVKTEFHAKPAPK--FLKPTNTV-------------KEQSSKRRTVATC-------
Hsaltator_763           QEASKAKTEFHARPMPN--ISKPPLTTPLP-------AIKQQKEKRKTMMQQC-------
Cbiroi_768              QEASKTKVGFQARPAPN--FSKAPTSTGKQ----------QQILKKSNSVLPC-------
Cfloridanus_769         QEASKAKAEFHARPAPN--FSKPSTSSSTRSS----TPSIKQQQNAKKLVMPC-------
Aechinatior_729         QEASKTKTEFHARPVPN--FSKPPTPPAKQ----------QQQNRTKKSILPC-------
Sinvicta_757            QEANEAKPEFHARPVPN--FSKPPTPPAKQ------QQQQQQQNKNKKILLPC-------
Gtheta_900              -----EKWSFKAQPVPD--MNRKFVPKHDHV----------------NLTEPE-------
Hsapiens_747            DEEEDEPVVIKAQPVPH--YGVPFKPQIPEA----------------RTVEIC-------
Xtropicalis_709         -EKEEEVPAIKATAMPH--YGVPFRPKLVQQ----------------RQVEVC-------
                                                                                    

Dsqualens_823           TTLKKSNRNAAPS--------------SSNNGSRSRNFTVPQREGVPDGEERMTDGLESG
Tcinnabarina_818        -----------PGSGKILSNNRGGRALSASGGERSRDACSTTQEDGPEAEEHQLQKRRDG
Tversicolor_814         -----------PFGGEIVDSKSGAHVPTSSRGGKSRGTVQSQKENLTDAKERQTHERRDG
Bdendrobatidis_778      -----------PF--------------ALHTDTRGALHRRDLEKQLAQSAEEEERQRQFH
Ppatens_838             -----------PF--------------HLATDDRGLAKKMKMIQEQIERDQKEAEARIPK
Athaliana_790           -----------PF--------------NLKTEERGAEKEKKFYMELMYKKLGDVKARVPK
Ccanephora_787          -----------PF--------------HLHTEERGAEKEKKLVSELLQKQWEEEWARIPK
Eguttata_725            -----------PF--------------HLHTEERGAEKEKRLVEELLQKQLEEENARIPK
Tcacao_758              -----------PF--------------HLQTEERGAEKERKFVMEIIEKRYEEERARVPK
Mtruncatula_747         -----------PF--------------HLHTEERGAEKEKKLYMELLQKELEEEATRVPK
Rirregularis_440        -----------PF--------------ALLTNDRGEKYQREFYEKVRKEQEYIKESR-FH
Nvitripennis_762        -----------SV--------------SF--ESKIKLLQQKKEEKIKQMLEEEKKARTFK
Mrotundata_676          -----------PF--------------SF--AERDKSLAKKKEELVKNMQGQNKEIPAFH
Adorsata_677            -----------PF--------------SF--EERNKSLANKKKELVKQLQEQNQKSRVFH
Amellifera_680          -----------PF--------------SF--EERNKSLANKKKELVKQLQEQNQKSRVFH
Bimpatiens_713          -----------PF--------------SF--EERNKFLAKKKEELIKQLEEQDKKARVFH
Bterrestris_715         -----------PF--------------SF--EERNKFLAKKKEEFIKQLEEQDKKVRVFH
Hsaltator_763           -----------PF--------------SF--EERDKNLSKKKEELAKQMLKEDKQMRMFH
Cbiroi_768              -----------PF--------------SF--EERDKKLPKRKEQLEKTLLDEDKRARVFR
Cfloridanus_769         -----------PF--------------SF--EERNKKLSEKKEQLVKQVLEEGKR-RVFR
Aechinatior_729         -----------PF--------------SF--DNRDKKMSERKEDLVKQLLEKDKQARVFR
Sinvicta_757            -----------PF--------------SF--DNRDKKVFEKKEQLVKQVLEEDKRARVFR
Gtheta_900              -----------PF--------------HLSTEDRHRMHEEQMKRRMEEEEKKQRESRVFK
Hsapiens_747            -----------PF--------------SF--DSRDKERQLQKEKKIKELQKGE--VPKFK
Xtropicalis_709         -----------PF--------------SF--SDQDRERLLRKEKRMEELRKEE--VHKFK
                                   .                     .                          

Dsqualens_823           RLTSASV---------DRPSTNLPPAKTTKSQEFTFTTSTRMRTRSRTTAEQTDKSTGHS
Tcinnabarina_818        ----HPSIRGTSTA--DRPSANLPSAKPTRPVEFQFATSTRIDSRRADLAQSGSSGESNA
Tversicolor_814         LGQTSSSTRGIASA--DRQPTSSSSAKPTKPMEFQFATSMRGEARRADLEKSASSSGSSH
Bdendrobatidis_778      ---ANPV---PDLH--PFVPK---------------------------------------
Ppatens_838             ---AQPL---PYTTKSPIIPHKPTPKTCTKPVPFQLVSLSRHEEEQQRRAAERAQAERLE
Athaliana_790           ---ANPY---PYTTDYPVVPPKPEPKQCTQPEPFQLESLVRHEEEMRREREERRRMETEE
Ccanephora_787          ---ALPY---PYTTDYPVIPPKPEPKPCTRPEPFELESLVRHEEEIQREMEERQQRETEE
Eguttata_725            ---ACPY---PYTTDYPVIPPKPEPKPCTKPEPFQLESLLRHEEETQREMEERLRMEMEE
Tcacao_758              ---ANPY---PYTTDYPVIPPKPEPKHCTKPEPFQLESLVRHEEEMQREMEERQKKEKEE
Mtruncatula_747         ---ANPY---PYTTDYPVIPPKPEPKQCTKPEPFQLESLVRHEEEMQREQEERLRMERQE
Rirregularis_440        ---AQPL---PNFE--PKIPRKPECPPPT-------------------------------
Nvitripennis_762        ---AQKV---PEFK--PVLVRGRSRDNLLKR------SNENLASKSHNTSDTPKKTTPPT
Mrotundata_676          ---ANPA---PIFK--PVLVHGLSKENIQGKEK-GTSNLKKLITKQTKSCVDQENKQPNV
Adorsata_677            ---ANPV---PNFK--PVVIHGLSKENLHSKEKY---NSKQLEERQTKNCNDQENKQPNI
Amellifera_680          ---ANPV---PNFK--PVVIHGLSKENLHSKEKY---NSKQLEEKQTKNCNDQENKQPNI
Bimpatiens_713          ---ANPV---PSFK--PVVIHGLSKDNIRSKDKVS--GSKELGTRQIKSYSNQENKQPNI
Bterrestris_715         ---ANPV---PSFK--PVVIHGLSKDNIRSKDKVC--GSKELGTRQIKSYSNQENKQPNI
Hsaltator_763           ---AKPA---PIFK--PVMVRGISKEYLSMKE-----ITKTEKEHMMDKYDDQENEKPNI
Cbiroi_768              ---ANPA---PVFK--PVLVRGRSREHLSIRD--------KSARTADKECEDQENREPNV
Cfloridanus_769         ---ANPA---PVFK--PVMIRGRSKEHISVKNK---TMKIESEHNAEYKCENQENKEPNE
Aechinatior_729         ---ANPV---PVFK--PVMVRGRSKENLSAKS--------KNVKIVSEQAEDQENKAPNI
Sinvicta_757            ---ANPA---PIFK--PVMVRGRSKEHL----------LTKDKNTKNERAEDQENREPNI
Gtheta_900              ---ANPVRSASELN--KIGVGSVEKKSLTEPKPFNLRSETRHEHFSQMWEMQVEKDLENE
Hsapiens_747            ---ALPL---PHFD--TINLPEKKVKNVTQIEPFCLETDRRGALKAQTWKHQLEEELRQQ
Xtropicalis_709         ---AQPL---PEFG--HVSLPEKRVKMPTQQEPFVLEIDKRGAPRLQRWQQQVKEEQKQQ
                                                                                    

Dsqualens_823           SSGSTSTSTSVNGNSHSQSSLKGSRAPIPDFKSL----------HAMRESVLARRRAE--
Tcinnabarina_818        A-SLRRSKAL-------------TVHPIPDFKAL----------HAMQESLLAQRKAE--
Tversicolor_814         TMSLRQSKAY-------------AAHPIPDFKAL----------HAMQQSMLAQRKAE--
Bdendrobatidis_778      ---------------------------------------------------KSSLPLT--
Ppatens_838             A-LLKEFRAQ-------------PNLSN----------------APVFMPIRSNKPLT--
Athaliana_790           A-QKRLFKAQ-------------PVIKE----------------DPIPVPEKVRMPLT--
Ccanephora_787          A-QMRIFKAQ-------------PILRE----------------DPIPVPEKARKPLT--
Eguttata_725            A-EMRIFKAQ-------------PILKE----------------DPIPVPEKQRKPLT--
Tcacao_758              A-QKLIFKAQ-------------PIVKE----------------DPIPVPEKVRKPLT--
Mtruncatula_747         A-QMRKFKAQ-------------PVLKE----------------DPIPVPEKVRKPLT--
Rirregularis_440        ------------------------------------------------------------
Nvitripennis_762        TTTVENQENR-------------SQGAVP---------------KIMAPKCKLSQKSV--
Mrotundata_676          ITTTTSVNAK-------------KKDVKQYVHESDKKQAINTIKRSSAVHVKNEKPKI--
Adorsata_677            M-NVTIDCID-------------TKKKQIKQHV-----------NHLIKPIIKNEKSN--
Amellifera_680          M-NVTIDCID-------------TKKKQIKKHV-----------NHQMKPITKNEKSN--
Bimpatiens_713          M-NNTLTDIS-------------TRKKVTINR------------TSTSLIDTKNKKLN--
Bterrestris_715         M-NNTLTDIS-------------TRKKETVNR------------TSTSLIDTKNKKLN--
Hsaltator_763           VSTEKTQESK-------------CMQKTKKRIACI---------TVDKHNVKDKRPEE--
Cbiroi_768              DTESTSMQ------------------------------------KTMSLPCIDKTPLMEK
Cfloridanus_769         IDSYKTEDEN-------------TQR------------------AAKSSACNDDKLPL--
Aechinatior_729         DSLKAERKNV----------------------------------EKANSTVDKQKAPL--
Sinvicta_757            DSSKTQSENK----------------------------------EKTKNTIDKQKAPL--
Gtheta_900              RAKFSSFTAR-------------AVPKTVTDS------------SKVFTPRRASKPLT--
Hsapiens_747            K-EAACFKAR-------------PNTVIS---------------QEPFVPKKEKKSVAEG
Xtropicalis_709         K-EMAVFKAR-------------PNTVVH---------------QEPFLPKKESRCLT--
                                                                                    

Dsqualens_823           -VHPTVPVGFAFATDTRAAEREKFEEARRARERELERQAEERRRQRELEEEAEIRELRRR
Tcinnabarina_818        -IVPVVPQPIPFQTEVRAHEREKFEEARRAREAELERQREERRRQQELEEEREIKELRRR
Tversicolor_814         -IAPVVPLQIELSTEARAREREQFEEARRAREAELERQREERRRQQELEEEQEIKELRKR
Bdendrobatidis_778      -----EIQEIVLHTDIRAEERGAYEDQRRQREQEEAQVLAQQDTLRKKRDQQEIRQLRQR
Ppatens_838             -----EIYEFKFNVDTRAVERAEFDKKVAEKQEMYKHYREEYEAARKAEEEKFIKAMRRE
Athaliana_790           -----EIQEFNLHVEHRAVERADFDHKIKEKENQYKRYREESEAAKMVEEERALKQMRKT
Ccanephora_787          -----EVQTFNLHVDHRAVDRAEFDKKVKEKEMMYKRYREEAESERLMEEEKALKQLRRT
Eguttata_725            -----EVQEFNLHVDHRAADRAEFDKKIKEKETVYKRYREEAESAKMMEEEKALKQLRRT
Tcacao_758              -----QVQEFNLHVDHRAVDRAEFDQKIKEKEMMYKRYREESEAARMIEEEKALKQLRRT
Mtruncatula_747         -----QVQEFDLHLNHRAVDRAQFDQKIKEKEVVYKRYREESEAARMIEEEKALKQMRRT
Rirregularis_440        -----EPIGFFFFTDTRMEERHIYDEHRRFREKEAEEQRIAKIMEEEVRSAEEIHRLRAD
Nvitripennis_762        ------AVLSELNTDIRAKQRKEFDDQLKKKEMEEEEMRRREEDDRISKEKAQNLELRKM
Mrotundata_676          ----IQRTKFELNTDKRAKERNEFDEKLKKKEQELKAKKEEEEKSKLLKEKMERAELRKM
Adorsata_677            -NDQKKTSKFELNEKKEIQESE-FDKKLSKKKEELKAKKLEEEKNKLLKEKLERAELRKM
Amellifera_680          -NDQKKTNKFELNEKKETQERNEFDKKISKKKEELKAKKLEEEKNKLLKEKLERAELRKM
Bimpatiens_713          -NVQNKVGKVELNTMKRAQKRNEFDDKIKKREQEFGAKKMQEEKNKLLKEKMERAELRKM
Bterrestris_715         -NVQNKVDKVELNTMKRVQKRNEFDDKIKKREQEFGAKKIQEEKNKLLKEKMERAELRKM
Hsaltator_763           -NTIKTTLPLELNTDKRAKERREFDEKMKRKEMEEETKREEEKKRQQENEKQMRAEQRKL
Cbiroi_768              REENARALPIELHSDKRAKERREFDEKVKRKEMEDVLKHEEENRKQVEQEKRIKAELRKL
Cfloridanus_769         -----KALPLELNTDKRAMKRREFDEKLKHKEVEEELKRQEQEKNRLEHEKHLKAELRKL
Aechinatior_729         -----KAYPLKLNTDKRAKERYEFNEKMRRKEMEEETKRQEAEKKRLESEKLMKVELRKL
Sinvicta_757            -----KAYPLTLNTDKRAKERYEFNEKLRRKEMEEEAKRQEAEKQRLESEKMMQTKLRKL
Gtheta_900              -----EVREFDLNVDRRGEMRKEFEKRRADKEAMMEAEKREEERRRQEEEQRELKELRQS
Hsapiens_747            LSGSLVQEPFQLATEKRAKERQELEKRMAEVEAQKAQQLEEARLQEEEQKKEELARLRRE
Xtropicalis_709         -----ATEGFELATEKRAKERQEFEKSLAEMEAQKSLLEEETRQRQEEEEREEISHLRKE
                                   :            :      :                 .       *  

Dsqualens_823           AVPRANEVPE--W-YAF-APKKAKPADAAGGSGS--------------------------
Tcinnabarina_818        AVPKANEVPE--W-YAF-APKKSKTGTGK-------------------------------
Tversicolor_814         AVPKANEVPE--W-YAL-APKKSKAGTGN-------------------------------
Bdendrobatidis_778      QTHRAQPIRH--F-NSV-QILPSSKKLTEPYSPAIGNKRKASKKMATSSLTMASSVFDEH
Ppatens_838             MVVVARPVPK--FDRPF-VPQRSNKEPTRPVSPKFNLKTPRTDVRSSRSCGQETPVTQRR
Athaliana_790           MVPHARPVPN--FNKPF-LPQKSNKGTTKAKSPNLRVIKRTERRTMMARPTISAATSASA
Ccanephora_787          LVPHARPVPN--FEHPF-LPQKSSKQVTKPKSPRLNILKRKEKRRMVCPVPATASSLPTQ
Eguttata_725            LVPHARPVPN--FNHPF-LPQKSGKEVTKAKSPKLHVNRRKEKRRIVFPPTVATATSAAA
Tcacao_758              MVPHARPLPK--FDHPF-CPQKSSKETTKPKLPNLRVLQRKERRKMMMTAAATSSPATLM
Mtruncatula_747         MVPHARPVPN--FNNPF-CPQKTSK-TTKPKSPNLRVLQRRRFNGSTTSSPATSMR----
Rirregularis_440        LVHHAQPIRY--Y-TPI-NIQPSDKKSTRPISPMIGEKRRKYMQMLDNYEGRP-------
Nvitripennis_762        AEVKARPMPV--Y-KPL-QILKSKKPVTDPQSPAWARKKSTQ------------------
Mrotundata_676          TEIKAKPMPV--Y-KPL-NILKSTKLPVSPRGPACANRNKLRSVS---------------
Adorsata_677            TEVKARPMPV--Y-KSL--IAKSTKLPPNPQTPA---RTKTKSVS---------------
Amellifera_680          AEVKARPMPV--Y-KSL-IVAKSTKLPANPQTPA---RTKTKSVS---------------
Bimpatiens_713          AEVKARPMPV--Y-KPI-NIVKSTKPITNPQSPALGIRNKAKAVS---------------
Bterrestris_715         AEVKARPMPV--Y-KPI-NIVKSTKPITNPQSPALGIRNKAKAVS---------------
Hsaltator_763           MEVKARPMPT--Y-KSL-IITKAAKPLTEPQSPALSNKYRSKQP----------------
Cbiroi_768              TEVKARPMPV--Y-KPM-VIEKATKQLTEPQSPAFAHKLRRKQT----------------
Cfloridanus_769         AEVKARPMPK--Y-KPL-TTIKSTKPLTNPQSPAFVSKLRSKQV----------------
Aechinatior_729         TEVKARPMPM--Y-KSP-VILKATKKLTNPQSPAFASKLKSKQT----------------
Sinvicta_757            AEVKAKPMPI--Y-KSP-MVVKATKPLTDPQSPAFASKLRSKQT----------------
Gtheta_900              MTIKARPVPESVY-TAVQEIQRSTKPLTEPISPHFRTDMRLRSRV---------------
Hsapiens_747            LVHKANPIRK--Y-QGL-EIKSSDQPLTVPVSPKFSTRFHC-------------------
Xtropicalis_709         LVHKAQPIRK--Y-KAV-DVKASDTPLTIPESPNFSDRFKC-------------------
                            *. :    :         :                                     

Dsqualens_823           ------------------------------------
Tcinnabarina_818        ------------------------------------
Tversicolor_814         ------------------------------------
Bdendrobatidis_778      QNPMVDD-----------------------------
Ppatens_838             IM--------------------------------MR
Athaliana_790           VHCLMYPGSSFNKLKKKTVLTNIVHCLMYPDSSLLN
Ccanephora_787          MR----------------------------------
Eguttata_725            SH--------------------------------MR
Tcacao_758              R-----------------------------------
Mtruncatula_747         ------------------------------------
Rirregularis_440        ------------------------------------
Nvitripennis_762        ------------------------------------
Mrotundata_676          ------------------------------------
Adorsata_677            ------------------------------------
Amellifera_680          ------------------------------------
Bimpatiens_713          ------------------------------------
Bterrestris_715         ------------------------------------
Hsaltator_763           ------------------------------------
Cbiroi_768              ------------------------------------
Cfloridanus_769         ------------------------------------
Aechinatior_729         ------------------------------------
Sinvicta_757            ------------------------------------
Gtheta_900              ------------------------------------
Hsapiens_747            ------------------------------------
Xtropicalis_709         ------------------------------------
                                                            
