# Supplementary material for: The C-terminal domain of TPX2 is made of alpha-helical tandem repeats
Source: BMC Struct Biol. 2016 Oct 26;16:17. doi: 10.1186/s12900-016-0070-8 (PMC5080731; doi:10.1186/s12900-016-0070-8)
Supplement: Additional file 4: — Multiple sequence alignment used in Fig. 1b. (TXT 10 kb) [file 12900_2016_70_MOESM4_ESM.txt]

CLUSTAL multiple sequence alignment by MUSCLE (3.8)


Dmojavensis1_261           --------MTFSHWYRDREVESQQ------------------------------------
Dmelanogaster1_266         --------MTITNWFNWSVKDLSN------------------------------------
Dyakuba1_267               --------MTITNWYNWSVKDFSN------------------------------------
Dmojavensis3_375           -MANISNNEYKKTDFDWNEISVGDYNLDHSQNFFALASTSNKE----------------N
Dyakuba3_319               --MDNANSTFDKSEFDWDAINVGDYQLDHSQNFFARANKENNR----------------G
Dmelanogaster3_325         --MDNASSTFGQSDFDWDAINVGDYQLDHSQNFFARANKENNR----------------S
Cquinquefasciatus_257      ----MERQQLEDEDDDDGVISCQS------------------------------------
Aaegypti_251               ------------MEFDWDNISIGEPALNTSNSYF--------------------------
Dmojavensis2_289           -----------MSELKFDE-KCSEFDLESTEELFDRMN----------------------
Dyakuba2_276               -------MSDSKAEYNWGDLGMEP------------------------------------
Dmelanogaster2_275         -------MSDSKAEYNWGDLGVES------------------------------------
Ccapitata_397              ------MSYLMPNDFNWDDIDVGNHVLDHSQKFFQQKHNTHERLDESKEMDLIKEIDAIS
Mdomestica_331             MAYYNVKMPEVQVKFDWDDIDVGNDQLDHSENFFAIKHYEHER-----------------
                                                                                       

Dmojavensis1_261           -----------EKPKSKLVNRV----------QRLDARLQSIVLENNTNR----------
Dmelanogaster1_266         ----------ESHARPKLIPGF----------DQLDKRLQAALQERDVQKHQ--------
Dyakuba1_267               ----------ESHARPKLIPGF----------DQLDERLKAALQERDLVKDQ--------
Dmojavensis3_375           MGD----QLNWNNEKMTREQQDRSVCDQNLNDDDIVKLNTSELLRENALQDKPVCDQNLN
Dyakuba3_319               LSNVNPLQLCPTPQKICREQRDGDFGGKLVCAEDLIKESPKYVIE--APKDAPTIESKLE
Dmelanogaster3_325         LSNVNPLLLCTTPQKIGREQRDGDFDGKLISAGDLKKESPKDTTE--ASKDALTIKPKVE
Cquinquefasciatus_257      -----------SEPDPSVAAG---------------------------------------
Aaegypti_251               ------------FRDIKMEKGD---EPNLDCAASSSSSGNSARIHHPDDK----------
Dmojavensis2_289           -------LQEQDEENLSFEDDESTLKQHQLDQDLEQVQRRQSIVFENAQKQVAVLE----
Dyakuba2_276               --------MDSFASEIRTSGEFPSLQQHREQVEQLQRRGRQ-LVSQAQQHSQ--------
Dmelanogaster2_275         ----------MESFASAISEEFPRLQQHREQVEQLQRRGRQ-IVSQAQQHSQ--------
Ccapitata_397              LDDTFESSQNKENIDVCSKATETNSPLKELSITALNDGNKTNLQSPKNEPKINPGFHNTK
Mdomestica_331             -------LEDIGLLEEEMAKTELTDIEEQCVIYKIEKHDNTITAEEEEEKEYDKEDKENK
                                                                                       

Dmojavensis1_261           ------------------------------------------------------------
Dmelanogaster1_266         ------------------------------------------------------------
Dyakuba1_267               ------------------------------------------------------------
Dmojavensis3_375           VEDIVKLRTIERLGEDGPEDKSACDPYLNEGNTSDGKAEQEEKEDQSASYQNLNEDYIVH
Dyakuba3_319               PQDMPKVEPKAEL-------PVEYDP----------EPQDDAKPIVPLNWGTNGDDDEKH
Dmelanogaster3_325         PHDVPELKLKTELQELAQVSPLDNGP----------EPQDDIKQIVPLNWGKDGDDDEKH
Cquinquefasciatus_257      ------------------------------------------------------------
Aaegypti_251               ------------------------------------------------------------
Dmojavensis2_289           ------------------------------------------------------------
Dyakuba2_276               ------------------------------------------------------------
Dmelanogaster2_275         ------------------------------------------------------------
Ccapitata_397              NCDDSSVRAPLSEQQTNATNALESLIARNKARINPSVNKCKTDPESNIDDAHTKAANPTV
Mdomestica_331             DSSINSSQNEEEV-----------------------KSPADVKPQNHTDNGHQESHLDKT
                                                                                       

Dmojavensis1_261           ------------------------------------------------LLRQQAGLDK--
Dmelanogaster1_266         ------------------------------------------------RKRTQAGGGQ--
Dyakuba1_267               ------------------------------------------------RKRKQAGGGQ--
Dmojavensis3_375           IESELQLQLQLDLSTDSHQAEGDKVESLPIPKQAESISDQEMEVNEILGLKPRLKLNW--
Dyakuba3_319               MTEADQHLIHQDARHP--------------------------------AVGGKLRLEW--
Dmelanogaster3_325         MTEADQHLVHQE-RPP--------------------------------GVGAKLRLEW--
Cquinquefasciatus_257      ------------------------------------------------PSKSRAKLDQ--
Aaegypti_251               ------------------------------------------------ALLEEYQRHQ--
Dmojavensis2_289           ------------------------------------------------NLLKTVEPDW--
Dyakuba2_276               ------------------------------------------------MLVANLFKSL--
Dmelanogaster2_275         ------------------------------------------------VLVSNLFKNM--
Ccapitata_397              FSESLIKRNKA-------------------------------------RINPGVKKENII
Mdomestica_331             VQQTNL------------------------------------------APKLNLVCQWST
                                                                                       

Dmojavensis1_261           ----ARMNSKKKKKTLRG-------SPKVCSIQHVYDRNRQQELRQLQQEQSRQCQFHSH
Dmelanogaster1_266         ----SQAKPKKLKTTRKQ-------TPRVCKFQKVYTEKRKKLKREANMQ-SNAFQFRSR
Dyakuba1_267               ----SQRKPKKLKRTRGQ-------TPRVCEFQQAYTEKRRELKRLANTQ-RNAFQFRSR
Dmojavensis3_375           ----TPKPKNQSEPVSAGK------APRVYECKDVYQMKREMIMRQREEEERKAREFHSK
Dyakuba3_319               ----SPLSHRELEGAGASAASATTTAPKAYQFKDVYESKRQQLMRRRSEEESKARQFHSR
Dmelanogaster3_325         ----SPPRHREHEGAGASATSA---APKAYQFKDVYESKRQQAMRKRSEEESKARQFHSR
Cquinquefasciatus_257      ----AKIQQQEA-------------CNRAYKYAQVYEKHRKALREKEERQLQEMKKFQAR
Aaegypti_251               ----AKTRQGET-------------CDRAYRYAQVYENKRKALREKEEKQLQEMKKFHAR
Dmojavensis2_289           ----QKAVEKRMTAGECP-------PPQAYRFKDIYERKKQQLRQQHLAEERAKRQFHSR
Dyakuba2_276               ----KLGSERNTLPTQVS-------TPKAYRFKDIYSSRKDQLIRECQEQERKQREFHSR
Dmelanogaster2_275         ----KISCEKPTFPPQVS-------APKAYRFKDIYSSRKDQLIRECREQERKQREFHSR
Ccapitata_397              KPNASPTTSGNAVSKGAVPKQPASVAPHAYHCSELYKRRKEEQLQKRLEEERKMREFHSR
Mdomestica_331             QKPATKKCHTQAATSKGAVSKSMPPPPQAYLVKDLYQKKREEAERRREEEERKRREFHSR
                                                      ..      *  ..         :     :*.:.

Dmojavensis1_261           AVPNF------KLMHKRWEIRNRMRQLKCLYNLTKPQTPHTLKKSM-EAAKRWQTERANL
Dmelanogaster1_266         PVPDF------ERSHRR--LERRKLYLNSLQTVTKPRCPATLATSM-VALNKRLKKQRQS
Dyakuba1_267               PVPDF------ERSHRQ--LERRRLYLNSLQKLTKPRGPGTFSASMKPSANSQPKKRIQC
Dmojavensis3_375           PVPNF------KALHKR--LADTIV----THKITVPVTPETLKHSY-EHLQRRKSREEEH
Dyakuba3_319               PMPNF------RAMHKR--MGELAV----IHKITIPRTPETLKHSQMNAERRREDDQAR-
Dmelanogaster3_325         PMPNF------KAMHKR--MNELAV----IHKITVPRTPETLKHGQSNVERRRDDDPADQ
Cquinquefasciatus_257      PAPNFTRKEPKDTAQGY--GKKENV----EPKFTIPVTPKQMKPERLKKAADQSKKLQDR
Aaegypti_251               PAPNF------KSGSKK--ENA-------LPKFTIPVTPKQMKPERIKKHALQVKKLEDR
Dmojavensis2_289           PMPNF------SRAHRY--LANRPT----VHRITCAVTPNVLKTSR-QMLLKRKQKIEQM
Dyakuba2_276               PMPDF------RQAHER--QASKVI----VHRVTCPTTPNVLKNSR-DMEQKRRLHVQQV
Dmelanogaster2_275         PMPDF------RQAHSR--QSSRVV----VHRITCPTTPNVLKNSR-EMEEKRRLRVEQL
Ccapitata_397              PVPNF------TACHKS--LQDKKL----LHVVTVAVTPQVLKKSR-ESEEKRKQKLDQI
Mdomestica_331             PVPNF------NACHQL--MQKRKP----SHAFTVAVTPKVLKKSK-EAEEKRKQRLEEW
                           . *:*                           .* .  *  :          .       

Dmojavensis1_261           EQQIMSEVTL---RPQLSQASKNWRQPPFVPRILSSIV------KTEPFHLKSVERGKLR
Dmelanogaster1_266         RKTSDFVP-----RINPGSSMDYLNRQPFTPLVKSSFT------HPKPFHLHTSERALRR
Dyakuba1_267               PKASDFVP-----RINPGSSMDYLNRQPFVPHVKSSYT------HPKPFRLHTSDRALSR
Dmojavensis3_375           DNARN--------------------------LRRAGLA------EVKPFQLRADQRVRER
Dyakuba3_319               --------------------------------LHAVGT------RSKPFHLRSEQRVRDR
Dmelanogaster3_325         AR------------------------------LHPAGT------RSRPFHLRSEQRVRDR
Cquinquefasciatus_257      TKPAEPS------KEFKAHDARVLKEAPFQPVLAKTVV------KQDPFNLRMSARLAER
Aaegypti_251               TKEPEPS------KEFKANDAKVLKEEPFKPALVKTVI------KSAPFELRMSSRLQER
Dmojavensis2_289           QREQEELQKVN--MYPKPKPVPKFKPAPLKPANAPLQL------EVKPFRLSTELRAEQR
Dyakuba2_276               QREREQQCQLHRMQAPRAKPIPLSSRQPLRSSNRPAAA-PPLKLKVEPFNLSAELRVQQR
Dmelanogaster2_275         QRERELESQLHKMQAPRAKPIPQSSRQPLKSSNRPSSAVPAARVKVEPFNLSAESRVQQR
Ccapitata_397              KQVLP--------PKFEPRPPNILHEKPFIPKKTQTVL------VSCPFKLNSERRLQER
Mdomestica_331             KQKSQA-------PKFESRPPTVLKEKPFVPEKKPLVI------QQCPFNLHTEKRLAER
                                                                          ** *    *   *

Dmojavensis1_261           KQFDLWNRREQETRWQRKAIEWAQRCHDEYVQARKLTNFKATPNPWKRTKAII-------
Dmelanogaster1_266         QVYDERKRIRMDRRLEQQTIDWFARERSEYFKLRKMTNFKATPNPWKQTRVTARKDSQAA
Dyakuba1_267               QLYDERKRIRMDQRLDQLARDWFARERSEYFRLRKMTNFQATPNPWKRTKLTTKTVSQGA
Dmojavensis3_375           REYNNVVQCNLDEKKKQRLIVALAAAIQQMRRN---------------------------
Dyakuba3_319               REFDAAVQASLEQKKKEVKTNSSSH-----------------------------------
Dmelanogaster3_325         REFDAAVQVSLEQKKKEVKTKSSSP-----------------------------------
Cquinquefasciatus_257      RQFDEQLQRAKEEKARRDAEEKRLAEERELKLLRKQKEFKANPNPFKFTKLVELSYCSCD
Aaegypti_251               KQIDEQRQRAKEEKARREAEEKRLAEERELKLLRKQKEFKANPNPFNH------------
Dmojavensis2_289           KIFNAQTLQAQEAKRRQLEEQRKRREEEEFQKQRQLATFRARPNPFKYQFGGSATN----
Dyakuba2_276               RLFNIQTSKAQEARRRQLEDQRQRAEREAYQKQRQRTTFRARPNPFSQTAR---------
Dmelanogaster2_275         RIFNIQTSKAQEARRRELEDQRQRAEREAYQKLRQRTTFRARPNPFSQTAR---------
Ccapitata_397              KQYDATVQRAMEEKQKQEEEERKRREELRIKELRKLTKFKARPNPFK-------------
Mdomestica_331             KHYDEAKHKALEEKRKQVEIFMILSI----------------------------------
                           .  :       : .                                              

Dmojavensis1_261           ------------
Dmelanogaster1_266         ------------
Dyakuba1_267               ------------
Dmojavensis3_375           ------------
Dyakuba3_319               ------------
Dmelanogaster3_325         ------------
Cquinquefasciatus_257      ESQSFPIIHGLT
Aaegypti_251               ------------
Dmojavensis2_289           ------------
Dyakuba2_276               ------------
Dmelanogaster2_275         ------------
Ccapitata_397              ------------
Mdomestica_331             ------------
                                       
