# Supplementary material for: The C-terminal domain of TPX2 is made of alpha-helical tandem repeats
Source: BMC Struct Biol. 2016 Oct 26;16:17. doi: 10.1186/s12900-016-0070-8 (PMC5080731; doi:10.1186/s12900-016-0070-8)
Supplement: Additional file 5: — Multiple sequence alignment used in Fig. 2. (TXT 2 kb) [file 12900_2016_70_MOESM5_ESM.txt]

>xlTPX2_1/191-235 
QKEMLENLKKN---EHSMKVAITGA------GQPVK-TFIPV-----TKPV-DFHFKTDDR
>xlTPX2_2/237-285 
KRTANQPEG-----DGYKAVDFASEL----RKHPPSPVQVTKGGH--TVPK-PFNLSKGKR
>xlTPX2_3/297-346 
AEQVIAFYKRTPA--RYHLRSRQREM---EGPSPVKMIKTKL-----TNPKTPLLQ-TKGR
>xlTPX2_4/360-409 
AEELEMINQ-----YKFKAQELDTRILEGGPVLLKKPLVKEP-----TKAI-GFDLEIEKR
>xlTPX2_5/410-463 
IQQREKKEEIEEETFTFHSRPCPSKMLTDVVGVPLKKLLPV------TVPQSPAFA-LKNR
>xlTPX2_6/468-514 
AQEEKQEEMV----PVIKATRMPHY------GVPFKPKLVEQR----QVDVCPFSFCDRDK
>xlTPX2_7/521-569 
EKRLDELRKDE--VPKFKAQPLPQFDN---IRLPEKKVKMP------TQQE-PFDLEIEKR
>xlTPX2_8/578-636 
QQQIQEELKQQKEMVVFKARPNTVVHQE--PFVPKKENRSLTESLSGSIVQEGFELATAKR
>xlTPX2_9/670-715 
KEEISQLRQE----LVHKAKPIRKY-----RAVEVKASDVPL-----TVPRSPNFS-DRFK
>TPX2_HUMAN_1/222-267 
QQEVVEMRKKN---EEFKKLALAGI------GQPVKKSVSQV-----TKSV-DFHFRTDER
>TPX2_HUMAN_2/269-314 
KQHPKNQ-------EEYKEVNFTSEL----RKHPSSPARVTKGC---TIVK-PFNLSQGKK
>TPX2_HUMAN_3/328-377 
AQQVEDFHKRTPN--RYHLRSKKDDI----NLLPSKSSVTKIC----RDPQTPVLQ-TKHR
>TPX2_HUMAN_4/391-440 
AEELEKLQQ-----YKFKARELDPRILEGGPILPKKPPVKPP-----TEPI-GFDLEIEKR
>TPX2_HUMAN_5/441-494 
IQERESKKKTEDEHFEFHSRPCPTKILEDVVGVPEKKVLPI------TVPKSPAFA-LKNR
>TPX2_HUMAN_6/499-545 
TKEDEEEDEP----VVIKAQPVPHY------GVPFKPQIPEAR----TVEICPFSFDSRDK
>TPX2_HUMAN_7/552-600 
EKKIKELQKGE--VPKFKALPLPHFDT---INLPEKKVKNV------TQIE-PFCLETDRR
>TPX2_HUMAN_8/609-667 
KHQLEEELRQQKEAACFKARPNTVISQE--PFVPKKEKKSVAEGLSGSLVQEPFQLATEKR
>TPX2_HUMAN_9/701-746 
KEELARLRRE----LVHKANPIRKY-----QGLEIKSSDQPL-----TVPVSPKFS-TRFH
>atTPX2_1/294-330 
AELMKKFQTSTRDL-FVQNRPKLTL----------------------TRPKEPEFV-TSQR
>atTPX2_2/344-391 
EEMLAKIP-------KFKARPVNKKILA-APALAPQRSTPPH-----LPEFQEFHLQTMAR
>atTPX2_3/392-430 
ANQHAETSSIA--TEVSKQHND----------QSKHHL---------TEPK-SPVLQTMLR
>atTPX2_4/441-492 
ELEQEELEK----APKFKAKPLNKKIFE-SKGEMGIFCNTKKHI---TIPQ-EFHFATDER
>atTPX2_5/497-534 
ESVLDIFDK-----LSLNSESCHE----------KPLPRN-------TAPN-PFNLKTEER
>atTPX2_6/545-595 
ELMYKKLGDVK--ARVPKANPYPYTTDYP-VVPPKPEPKQC------TQPE-PFQLESLVR
>atTPX2_7/604-654 
REERRRMETEEAQKRLFKAQPVIKEDP---IPVPEKVRMPL------TEIQ-EFNLHVEHR
>atTPX2_8/688-734 
ERALKQMRKT----MVPHARPVPNFN----KPFLPQKSNKGT-----TKAKSPNLR-VIKR
